# Supplementary material for: LCP2 mediates SUV39H1-driven cellular senescence-related chemoresistance in natural killer/T-cell lymphoma
Source: Cell Death Dis. 2026 May 28;17(1):662. doi: 10.1038/s41419-026-08897-6 (PMC13408427; doi:10.1038/s41419-026-08897-6)
Supplement: Supplementary file 3 — Supporting Information 3 [file 41419_2026_8897_MOESM3_ESM.xlsx]

## Sheet: xx
				Table S3. Mass spectrometry analysis identified IQGAP2.
Accession	-10lgP	Coverage (%)	Coverage (%) BTP-ZLL-20240408-01-01	Coverage (%) BTP-ZLL-20240408-01-02	Coverage (%) BTP-ZLL-20240408-01-03	Area BTP-ZLL-20240408-01-01	Area BTP-ZLL-20240408-01-02	Area BTP-ZLL-20240408-01-03	#Peptides	#Unique	#Spec BTP-ZLL-20240408-01-01	#Spec BTP-ZLL-20240408-01-02	#Spec BTP-ZLL-20240408-01-03	PTM	Avg. Mass
Q8TDZ2|MICA1_HUMAN	33.1	1	1	0	0	289310	0	0	1	1	1	0	0		117875
Q9C0C2|TB182_HUMAN	37	1	1	0	1	1277700	0	4149300	1	1	5	0	11		181795
O75038|PLCH2_HUMAN	32.24	1	0	1	0	0	0	0	2	2	0	2	0		154668
Q05823|RN5A_HUMAN	26.73	1	1	1	1	123450	59109	52804	1	1	1	1	2		83533
Q9ULD0|OGDHL_HUMAN	26.71	3	1	1	0	37729	0	0	2	2	1	1	0	Carbamidomethylation	114481
Q9BYK8|HELZ2_HUMAN	30.88	1	0	0	0	0	0	0	2	2	1	1	0		322315
Q9NVE7|PANK4_HUMAN	32.16	4	0	4	2	0	97710	466200	2	2	0	2	1	Carbamidomethylation	85991
Q8IZH2|XRN1_HUMAN	30.87	2	0	1	1	0	1188.6	440560	2	2	0	1	2		194106
Q9UGJ0|AAKG2_HUMAN	24.4	2	2	0	0	0	0	0	1	1	1	0	0	Acetylation (Protein N-term)	63066
P58397|ATS12_HUMAN	20.57	0	0	0	0	0	0	6804.6	1	1	0	0	2	Carbamidomethylation	177675
Q8IZT6|ASPM_HUMAN	42.04	2	1	1	0	659290	0	0	5	5	3	1	1	Carbamidomethylation	409801
Q9Y215|COLQ_HUMAN	27.27	2	0	2	0	0	0	0	1	1	0	1	0		47766
Q6ZQY3|GADL1_HUMAN	21.84	3	0	0	3	0	0	0	1	1	0	0	1		59247
Q6T4R5|NHS_HUMAN	46.99	3	3	0	0	9355000	0	0	4	4	4	1	1	Carbamidomethylation; Oxidation (M); Acetylation (Protein N-term)	179134
O14639|ABLM1_HUMAN	30.69	2	0	1	1	0	0	1350900	2	2	0	1	1		87688
Q8TDG2|ACTT1_HUMAN	20.08	3	0	0	3	0	0	2679100	1	1	0	0	1		41696
Q07912|ACK1_HUMAN	20.24	1	1	0	0	0	0	0	1	1	1	0	0		114569
Q8N3C0|ASCC3_HUMAN	29.9	1	1	0	0	0	0	0	2	2	2	0	0		251458
Q6JQN1|ACD10_HUMAN	24.59	1	1	0	0	3117000	0	0	1	1	2	0	0		118834
Q9H6R3|ACSS3_HUMAN	20.71	1	0	1	0	0	0	0	1	1	0	1	0		74778
Q6NUN0|ACSM5_HUMAN	20.46	2	0	2	0	0	124660	0	1	1	0	1	0	Carbamidomethylation	64760
Q6UY14|ATL4_HUMAN	23.78	3	3	0	0	79477	0	0	1	1	1	0	0		116545
Q9BX68|HINT2_HUMAN	21.43	4	4	0	0	498300	0	0	1	1	1	0	0		17162
Q5TCS8|KAD9_HUMAN	23.74	2	2	0	0	0	0	0	2	2	2	0	0	Carbamidomethylation; Oxidation (M)	221411
Q8WXG9|AGRV1_HUMAN	30.55	0	0	0	0	3289000	0	5608500	2	2	2	0	1		693082
P51826|AFF3_HUMAN	23.56	1	1	0	0	0	0	0	1	1	1	0	0		133503
Q99996|AKAP9_HUMAN	25.14	1	0	0	0	0	29296	306110	2	2	0	1	1	Oxidation (M)	452990
Q9BTE6|AASD1_HUMAN	28.89	7	7	0	0	0	0	0	1	1	1	0	0	Oxidation (M)	45480
P07327|ADH1A_HUMAN	27.06	5	0	5	3	0	1535600	0	2	2	0	3	1		39859
P00326|ADH1G_HUMAN	27.06	5	0	5	3	0	1535600	0	2	2	0	3	1		39868
P00325|ADH1B_HUMAN	27.06	5	0	5	3	0	1535600	0	2	2	0	3	1		39835
P35611|ADDA_HUMAN	27.6	1	1	0	0	304050	0	0	1	1	1	0	0		80955
O43768|ENSA_HUMAN	20.52	21	0	21	0	0	0	0	1	1	0	1	0		13389
Q16706|MA2A1_HUMAN	29.35	3	2	0	1	0	0	0	3	3	2	0	1		131140
Q96Q42|ALS2_HUMAN	33.89	2	2	0	0	0	0	0	1	1	1	0	0		183632
Q9UJX3|APC7_HUMAN	36.22	2	2	0	0	0	0	0	1	1	1	0	0		63133
Q9Y5C1|ANGL3_HUMAN	32.27	4	2	2	0	961220	434750	0	2	2	1	1	0		53638
Q9NQW6|ANLN_HUMAN	20.97	1	0	0	1	0	0	165890	1	1	0	0	1		124199
Q9NU02|ANKE1_HUMAN	38.51	3	2	0	1	10106	0	76466	2	2	1	0	2	Oxidation (M)	86664
Q6UB99|ANR11_HUMAN	38.96	1	0	1	1	0	300210	124400	3	3	0	2	1		297911
Q6UB98|ANR12_HUMAN	22.2	0	0	0	0	232620	6675600	22011	1	1	3	2	1		235650
O75179|ANR17_HUMAN	52.71	3	2	1	1	341230	5864100	25806	8	8	5	3	2		274256
A2A2Z9|AN18B_HUMAN	27.29	2	0	1	1	0	0	710070	2	2	0	1	1		118231
Q9UPS8|ANR26_HUMAN	22.24	1	0	1	0	0	13083	0	1	1	0	1	0	Oxidation (M)	196409
A6QL64|AN36A_HUMAN	32.25	1	0	1	0	7702600	0	0	3	1	1	1	1	Carbamidomethylation	214499
Q8N2N9|AN36B_HUMAN	28.91	2	1	1	1	825820	0	0	3	1	1	1	1	Carbamidomethylation	153582
Q5JPF3|AN36C_HUMAN	28.91	2	0	1	1	825820	0	0	3	1	1	1	1	Carbamidomethylation	199747
Q3KP44|ANR55_HUMAN	21.18	2	2	0	0	11668000	0	0	1	1	2	0	0		68414
P16157|ANK1_HUMAN	20.97	0	0	0	0	0	0	0	1	1	0	1	0		206263
Q01484|ANK2_HUMAN	21.74	0	0	0	0	0	0	0	1	1	0	0	1		433719
Q12955|ANK3_HUMAN	24.96	1	0	0	1	0	0	6026.4	1	1	0	0	1		480416
Q5XXA6|ANO1_HUMAN	35.63	3	3	1	0	20404	0	0	3	3	2	1	0		114078
Q9NQ90|ANO2_HUMAN	29.69	2	0	2	2	0	0	0	1	1	0	1	1	Oxidation (M)	113969
O95786|RIGI_HUMAN	22.58	1	1	0	0	21147	0	0	1	1	1	0	0	Carbamidomethylation	106600
P08519|APOA_HUMAN	22.38	1	0	0	1	0	0	23073	1	1	0	0	2	Carbamidomethylation	226544
Q96P48|ARAP1_HUMAN	52.41	1	0	1	1	0	3008100	125180000	2	2	0	11	5		162191
O43150|ASAP2_HUMAN	40.14	7	5	0	1	2919.1	0	0	4	4	3	0	1	Acetylation (Protein N-term)	111650
P54136|SYRC_HUMAN	23.57	2	2	0	0	0	0	0	1	1	1	0	0	Oxidation (M)	75379
Q8NEN0|ARMC2_HUMAN	21.33	2	2	0	0	441660	0	0	1	1	1	0	0	Carbamidomethylation	96866
P17174|AATC_HUMAN	21.65	2	0	0	2	0	0	0	1	1	0	0	1		46248
P06576|ATPB_HUMAN	33.62	8	5	3	0	873940	0	0	3	3	2	1	0	Acetylation (Protein N-term)	56560
Q9Y6X9|MORC2_HUMAN	37.8	2	2	1	0	0	0	0	2	2	1	1	0		117823
Q2M3G0|ABCB5_HUMAN	26.99	1	0	0	1	0	0	0	1	1	0	0	1		138641
Q92887|MRP2_HUMAN	31.01	2	2	1	0	6846.4	192580	0	3	3	3	1	0		174206
O15438|MRP3_HUMAN	35.07	1	0	1	1	57297000	35058000	26891000	2	2	2	3	3		169342
O15440|MRP5_HUMAN	21.7	2	0	2	0	0	0	0	1	1	0	1	0		160660
O95255|MRP6_HUMAN	31.5	2	0	2	1	0	48453	0	2	2	0	2	1		164906
O60706|ABCC9_HUMAN	21.73	1	0	1	0	0	32586000	0	1	1	0	2	0		174222
P17858|PFKAL_HUMAN	24.13	2	2	0	0	41066	0	0	1	1	1	0	0		85018
P46063|RECQ1_HUMAN	21.35	2	2	0	0	146590	0	0	1	1	1	0	0		73457
Q9GZR7|DDX24_HUMAN	27.85	1	0	1	1	0	0	0	1	1	0	1	1		96332
Q8TDD1|DDX54_HUMAN	32.78	3	3	0	0	164860	0	0	2	2	3	0	0		98595
Q8NHQ9|DDX55_HUMAN	22.74	2	0	0	2	0	0	390540	1	1	0	0	1		68547
O43143|DHX15_HUMAN	26.74	5	4	0	2	0	0	20829	2	2	1	0	1	Carbamidomethylation; Oxidation (M)	90933
Q7Z478|DHX29_HUMAN	23.11	1	1	0	0	0	0	0	1	1	1	0	0		155235
Q7L2E3|DHX30_HUMAN	22.77	2	0	2	0	0	11363	0	1	1	0	1	0	Carbamidomethylation; Acetylation (Protein N-term)	133938
P16066|ANPRA_HUMAN	43.74	5	4	1	1	124760	0	32865	4	4	2	1	1	Carbamidomethylation; Oxidation (M)	118919
Q03989|ARI5A_HUMAN	27.66	2	2	2	0	0	0	0	1	1	1	1	0		64074
O75882|ATRN_HUMAN	24.64	1	1	1	0	44474	303540	0	2	2	1	3	0		158536
Q9P281|BAHC1_HUMAN	43.01	1	0	0	0	0	0	0	2	2	1	0	1	Oxidation (M)	280014
O43491|E41L2_HUMAN	20.98	1	1	0	0	2269000	0	0	1	1	1	0	0		112588
Q9H329|E41LB_HUMAN	30.12	1	1	0	0	1943900	0	0	1	1	1	0	0		99712
Q8N1P7|CRBG2_HUMAN	24.44	1	1	0	0	16341	0	0	1	1	1	0	0	Oxidation (M)	177912
O60512|B4GT3_HUMAN	25.39	3	3	0	0	0	0	0	1	1	1	0	0		43928
P07814|SYEP_HUMAN	20.32	2	2	0	0	0	0	0	1	1	1	0	0	Oxidation (M)	170590
P38398|BRCA1_HUMAN	35.04	0	0	0	0	38374000	0	0	1	1	1	0	0	Carbamidomethylation	207719
P51587|BRCA2_HUMAN	29.91	1	0	0	0	1741000	0	0	2	2	1	1	0	Oxidation (M)	384232
O75363|BCAS1_HUMAN	39.67	5	0	2	5	0	658610	2122800	2	2	0	2	2	Oxidation (M)	61709
Q9Y6D6|BIG1_HUMAN	21.9	1	0	0	1	0	0	3296000	1	1	0	0	1		208766
Q9Y6D5|BIG2_HUMAN	40.66	2	1	1	0	0	0	0	3	3	2	1	0	Carbamidomethylation; Oxidation (M)	202037
Q5TH69|BIG3_HUMAN	32.69	1	0	1	0	0	13206	0	1	1	0	1	0		240649
Q14667|BLTP2_HUMAN	20.46	2	2	0	0	99729	0	0	1	1	2	0	0	Carbamidomethylation; Oxidation (M)	253698
O95696|BRD1_HUMAN	34.39	2	0	2	0	0	4504600	0	2	2	0	2	0	Carbamidomethylation	119520
B2RXH4|BTBDI_HUMAN	24.6	3	0	1	2	0	0	1513300	2	2	0	1	1		77931
P11586|C1TC_HUMAN	30.64	2	1	1	0	0	941740	0	2	2	1	3	0	Carbamidomethylation; Oxidation (M); Acetylation (Protein N-term)	101531
P20851|C4BPB_HUMAN	20.34	6	6	0	0	0	0	0	1	1	1	0	0	Oxidation (M)	28357
Q9NYQ6|CELR1_HUMAN	22.13	0	0	0	0	27865	0	0	1	1	1	0	0	Carbamidomethylation	329486
Q9Y6N8|CAD10_HUMAN	27.17	2	2	0	0	0	0	0	1	1	1	0	0		88451
P05937|CALB1_HUMAN	23.01	10	0	10	0	0	0	0	1	1	0	1	0	Carbamidomethylation	30025
Q9Y6J0|CABIN_HUMAN	30.55	2	2	0	0	25364	0	0	2	2	2	0	0		246349
A8K7I4|CLCA1_HUMAN	30.28	1	1	0	0	23210	0	0	1	1	2	0	0		100225
Q12791|KCMA1_HUMAN	24	1	0	0	1	0	0	2259800	1	1	0	0	2	Carbamidomethylation	137559
Q05682|CALD1_HUMAN	20.32	1	0	1	0	0	0	0	1	1	0	1	0		93231
P27824|CALX_HUMAN	23.3	2	2	0	0	48770	0	0	1	1	1	0	0		67568
Q14444|CAPR1_HUMAN	24.48	1	0	0	1	0	0	15723	1	1	0	0	1		78366
Q9HCP0|KC1G1_HUMAN	24.07	2	2	0	0	320670	0	0	1	1	2	0	0	Oxidation (M)	48511
P78368|KC1G2_HUMAN	24.07	2	2	0	0	320670	0	0	1	1	2	0	0	Oxidation (M)	47457
Q8WXE0|CSKI2_HUMAN	30.42	1	1	0	0	14814000	0	0	1	1	1	0	0		126783
Q9BXL7|CAR11_HUMAN	35.12	1	0	1	1	0	0	0	1	1	0	2	1		133284
Q92851|CASPA_HUMAN	21.67	1	0	0	1	0	0	90736	1	1	0	0	1	Oxidation (M)	58951
Q86VU5|CMTD1_HUMAN	21.87	10	10	0	0	0	0	0	1	1	1	0	0		28809
P11717|MPRI_HUMAN	22.83	1	1	0	0	84997	0	0	1	1	1	0	0		274373
O95400|CD2B2_HUMAN	23.11	3	0	0	3	0	0	1794800	1	1	0	0	6		37646
Q96SN8|CK5P2_HUMAN	23.53	1	0	1	0	0	94899	0	1	1	0	1	0		215036
Q9NXG0|CNTLN_HUMAN	48.88	5	4	1	0	0	2716400	0	3	3	2	1	0	Carbamidomethylation; Oxidation (M)	161570
Q6IQ19|CCSAP_HUMAN	25.29	9	9	9	9	0	0	0	1	1	1	1	1	Carbamidomethylation	30216
Q7Z7A1|CNTRL_HUMAN	24.9	0	0	0	0	0	0	0	1	1	1	0	0		268883
Q02224|CENPE_HUMAN	29.08	1	0	0	0	787020	0	0	2	2	1	0	1		316414
O95684|CEP43_HUMAN	21.28	3	0	3	0	0	0	0	1	1	0	1	0		43065
Q5TB80|CE162_HUMAN	26.86	3	1	2	0	0	0	0	2	2	1	1	0		161942
Q8TEP8|CE192_HUMAN	57.73	4	3	1	1	705110	464880	105900	10	10	14	6	4	Carbamidomethylation	279109
O15078|CE290_HUMAN	37.29	2	1	1	0	21171	0	0	3	3	2	1	0	Oxidation (M)	290384
Q86XR8|CEP57_HUMAN	46.03	7	0	2	5	0	0	786890	3	3	0	1	4		57089
Q9P209|CEP72_HUMAN	20.83	1	1	1	1	1490000000	8833100	7119700	1	1	1	2	5	Oxidation (M)	71718
Q5SZL2|CE85L_HUMAN	25.83	3	1	1	0	1073700	162630000	0	2	2	1	1	0		91808
O15247|CLIC2_HUMAN	23.22	3	3	0	0	0	0	0	1	1	1	0	0		28356
Q13111|CAF1A_HUMAN	22.66	1	1	0	0	308530	0	0	1	1	1	0	0		106910
O14646|CHD1_HUMAN	27.75	2	1	1	0	16617	0	0	2	2	1	1	0		196687
Q12873|CHD3_HUMAN	40.13	2	1	1	0	0	0	0	3	1	2	1	0		226590
Q14839|CHD4_HUMAN	46.62	2	1	1	1	0	2386700	40779000	3	1	2	2	3	Oxidation (M)	218003
Q8TDI0|CHD5_HUMAN	37.28	2	2	0	0	0	0	0	3	1	3	0	0	Oxidation (M)	223048
Q8TD26|CHD6_HUMAN	27.7	1	0	0	0	0	0	0	2	2	1	0	1	Oxidation (M)	305412
Q9P2D1|CHD7_HUMAN	40.87	2	1	0	0	0	67269	0	4	4	2	2	1		335928
Q9HCK8|CHD8_HUMAN	37.95	1	0	0	1	0	0	0	3	3	0	1	2		290518
Q6ZTR5|CFA47_HUMAN	30.42	1	1	0	0	0	257420	311760	2	2	1	1	2	Oxidation (M)	361625
Q9H799|CPLN1_HUMAN	25.27	1	0	0	0	6064.7	0	0	2	2	1	1	0	Oxidation (M)	361747
Q9P2M7|CING_HUMAN	21.27	1	0	0	1	0	0	96717	1	1	0	0	1		137057
Q9UPT6|JIP3_HUMAN	67.81	5	3	1	1	4116100	57412	22282000	5	5	2	2	8		147457
O14503|BHE40_HUMAN	21.49	6	0	0	6	0	0	38576	1	1	0	0	1		45510
Q9C0J9|BHE41_HUMAN	21.49	5	0	0	5	0	0	38576	1	1	0	0	1		50498
P53675|CLH2_HUMAN	20.12	2	2	0	0	0	0	0	1	1	1	0	0	Carbamidomethylation	187029
O75122|CLAP2_HUMAN	26.69	2	2	0	0	2902700000	0	0	2	2	3	0	0		141063
O75153|CLU_HUMAN	28.61	1	0	1	1	0	1274000	0	1	1	0	3	1	Carbamidomethylation	146669
P00451|FA8_HUMAN	31.11	1	0	1	0	0	8322300	0	1	1	0	16	0		267007
P53621|COPA_HUMAN	33.79	3	1	2	0	0	1504100	0	3	3	1	2	0	Carbamidomethylation	138345
Q9P2K1|C2D2A_HUMAN	21.97	1	0	0	1	0	0	41065000	1	1	0	0	1	Oxidation (M)	186184
Q8IYE1|CCD13_HUMAN	22.47	2	0	0	2	0	0	0	1	1	0	0	1		80884
Q49A88|CCD14_HUMAN	28.64	2	1	1	0	404560	0	0	2	2	1	1	0		106302
A2RUR9|C144A_HUMAN	23.6	3	0	1	2	0	341340	2803600	2	2	0	2	1	Carbamidomethylation	165124
Q5T9S5|CCD18_HUMAN	20.23	1	0	1	0	0	150550	0	1	1	0	1	0	Oxidation (M)	168962
Q9P1Z9|CC180_HUMAN	24.63	1	0	1	0	0	2041.7	0	1	1	0	1	0		197343
Q7Z3E2|CC186_HUMAN	21.32	2	2	0	0	0	0	0	1	1	1	0	0	Carbamidomethylation; Acetylation (Protein N-term)	103687
Q9BUN5|CC28B_HUMAN	20.18	10	10	0	0	0	0	0	1	1	1	0	0	Carbamidomethylation	22037
Q4G0X9|CCD40_HUMAN	21.44	1	1	0	0	17621000	0	0	1	1	1	0	0		130113
Q8NA47|CCD63_HUMAN	23.68	3	0	0	3	0	0	5973.9	1	1	0	0	2	Acetylation (Protein N-term)	66250
P20849|CO9A1_HUMAN	34.84	3	3	1	0	126110	99679	0	3	3	3	2	0	Carbamidomethylation	91869
P20908|CO5A1_HUMAN	23.54	1	1	0	0	762590	0	0	1	1	1	0	0		183559
Q99715|COCA1_HUMAN	36.16	2	2	0	0	8121200	0	0	3	3	3	0	0	Carbamidomethylation	333147
Q07092|COGA1_HUMAN	32.27	3	0	2	1	0	0	0	3	3	1	1	1	Oxidation (M)	157751
Q9P218|COKA1_HUMAN	20.27	1	1	0	0	2219000	0	0	1	1	1	0	0		135830
Q96P44|COLA1_HUMAN	21.47	2	0	2	0	0	173730	0	1	1	0	1	0		99369
P12110|CO6A2_HUMAN	28.72	2	2	0	0	0	0	0	1	1	1	0	0		108579
P25940|CO5A3_HUMAN	26.36	1	0	0	1	0	0	32387	1	1	0	0	2		172120
P12111|CO6A3_HUMAN	21.23	1	1	0	0	644640	0	0	1	1	1	0	0		343668
A6NMZ7|CO6A6_HUMAN	32.57	3	0	1	2	0	4115.4	0	3	3	0	2	1	Carbamidomethylation; Oxidation (M)	247171
Q9NZB2|F120A_HUMAN	24.19	1	0	1	0	0	30276	0	1	1	0	1	0		121888
P78357|CNTP1_HUMAN	23.75	4	0	0	4	0	0	0	2	2	0	0	2		156266
Q13098|CSN1_HUMAN	29.76	3	2	2	3	0	0	269140	2	2	1	1	1	Oxidation (M)	55537
Q9HCH3|CPNE5_HUMAN	25.06	4	4	0	0	48792	0	0	1	1	1	0	0	Carbamidomethylation	65734
Q8IYJ1|CPNE9_HUMAN	25.06	5	5	0	0	48792	0	0	1	1	1	0	0	Carbamidomethylation	61864
P57737|CORO7_HUMAN	20.75	1	0	1	1	0	0	0	1	1	0	1	1		100605
Q6NV74|CRCDL_HUMAN	27.54	2	0	2	0	0	0	0	1	1	0	1	0		102157
Q86VP6|CAND1_HUMAN	21.79	1	1	0	0	50513	0	0	1	1	1	0	0		136375
Q2TBE0|C19L2_HUMAN	26.12	3	0	0	3	0	0	1030800	2	2	0	0	2		103787
P19875|CXCL2_HUMAN	20.14	10	0	0	10	0	0	42299	1	1	0	0	1		11389
Q9NYV4|CDK12_HUMAN	20.55	1	1	0	0	0	0	0	1	1	1	0	0		164154
Q00537|CDK17_HUMAN	25.39	3	0	3	0	0	0	0	1	1	0	1	0		59582
P35663|CYLC1_HUMAN	24.73	3	3	0	0	766730	0	0	2	2	2	0	0		74242
P50238|CRIP1_HUMAN	27.98	13	13	0	0	10481	0	0	1	1	1	0	0	Carbamidomethylation	8533
P13569|CFTR_HUMAN	24.24	0	0	0	0	1189700	0	0	1	1	2	0	0		168141
P05181|CP2E1_HUMAN	20.51	1	0	0	1	0	0	0	1	1	0	0	1	Carbamidomethylation	56849
Q02928|CP4AB_HUMAN	33.92	6	4	4	1	702230000	56928	227020000	3	2	4	1	1		59348
Q5TCH4|CP4AM_HUMAN	43.96	8	8	0	0	2085900	0	0	3	2	4	0	0	Carbamidomethylation; Oxidation (M)	59246
Q6ZWL3|CP4V2_HUMAN	21.18	2	0	2	0	0	0	0	1	1	0	1	0	Oxidation (M)	60724
Q7Z7G1|CLNK_HUMAN	35.1	5	3	2	0	36694	0	0	2	2	1	1	0	Carbamidomethylation	49554
Q14204|DYHC1_HUMAN	30.85	0	0	0	0	0	0	0	2	2	1	1	0		532412
Q8NCM8|DYHC2_HUMAN	20.32	0	0	0	0	0	32782	6260.4	1	1	0	1	1	Carbamidomethylation; Oxidation (M)	492627
Q9BZB8|CPEB1_HUMAN	30.42	2	0	2	0	0	11232	0	1	1	0	1	0		62595
Q14008|CKAP5_HUMAN	60.93	7	4	3	1	56937	62359	0	11	11	5	6	2	Carbamidomethylation; Oxidation (M)	225493
P28838|AMPL_HUMAN	25.51	3	0	3	3	0	52015	139100	1	1	0	1	2	Oxidation (M)	56166
Q9UP65|PA24C_HUMAN	23.77	2	0	2	2	0	28398000	19903000	1	1	0	1	1		60939
Q14185|DOCK1_HUMAN	33.99	2	1	1	0	0	0	0	2	2	1	1	0		215344
Q5JSL3|DOC11_HUMAN	24.09	1	1	0	0	0	0	0	2	2	2	0	0		237669
Q8N1I0|DOCK4_HUMAN	21.78	1	1	0	0	0	0	0	1	1	1	0	0		225204
Q96N67|DOCK7_HUMAN	25.55	0	0	0	0	0	0	1934800	1	1	0	0	2	Oxidation (M)	242558
Q8NF50|DOCK8_HUMAN	25.08	1	0	0	1	0	0	2913.1	2	2	1	0	1	Carbamidomethylation	238527
Q9BZ29|DOCK9_HUMAN	41.15	2	0	1	1	0	532740	138330	4	4	0	2	2	Carbamidomethylation; Oxidation (M)	236444
Q9Y394|DHRS7_HUMAN	37.88	15	4	8	8	76788	72036	65415	3	3	1	2	1	Carbamidomethylation; Oxidation (M)	38299
O94850|DEND_HUMAN	35.76	3	3	0	0	10262	0	0	2	2	2	0	0		75996
O75064|DEN4B_HUMAN	30.23	1	0	0	1	0	0	12820	2	2	0	0	2	Carbamidomethylation; Oxidation (M)	163846
Q6IQ26|DEN5A_HUMAN	40.83	3	1	0	2	26799	0	1417900	3	3	1	0	3	Carbamidomethylation	147095
Q9NZJ0|DTL_HUMAN	21.07	1	0	0	1	0	0	5543000	1	1	0	0	1		79468
P15924|DESP_HUMAN	33.24	1	0	0	0	0	0	0	2	2	1	1	0		331774
Q5KSL6|DGKK_HUMAN	21.73	1	0	0	1	0	0	21980	1	1	0	0	1		141829
Q16555|DPYL2_HUMAN	22.46	4	4	0	0	0	0	0	1	1	1	0	0		62294
Q5VWQ8|DAB2P_HUMAN	23.86	1	0	1	1	0	0	0	2	1	0	1	1		131625
Q86T65|DAAM2_HUMAN	22.5	1	0	1	0	0	0	0	1	1	0	1	0		123499
P78352|DLG4_HUMAN	36.79	2	2	0	0	0	0	0	1	1	1	0	0		80495
Q8TDM6|DLG5_HUMAN	20.36	1	1	0	0	0	0	0	1	1	1	0	0	Carbamidomethylation	213866
O14490|DLGP1_HUMAN	22.98	1	0	1	1	0	2232600	10758	1	1	0	1	1		108873
Q9Y2H0|DLGP4_HUMAN	20.16	1	0	0	1	0	0	303120	1	1	0	0	1		108012
P18858|DNLI1_HUMAN	27.06	5	5	0	0	49621	0	0	2	2	2	0	0	Oxidation (M)	101736
P09884|DPOLA_HUMAN	29.18	1	0	1	1	0	0	24754	2	2	0	1	1		165912
P06746|DPOLB_HUMAN	21.45	7	0	7	0	0	11267	0	1	1	0	1	0	Acetylation (Protein N-term)	38178
Q15054|DPOD3_HUMAN	29.21	5	2	3	0	0	2190600	0	2	2	1	1	0		51400
Q7Z5Q5|DPOLN_HUMAN	24.06	1	1	0	0	59469	0	0	1	1	2	0	0	Carbamidomethylation	100307
O60673|REV3L_HUMAN	62.25	3	1	0	1	56877000	0	11299	7	7	4	0	3	Carbamidomethylation; Oxidation (M)	352776
P27695|APEX1_HUMAN	33.78	5	5	0	0	1390100	0	0	2	2	2	0	0		35555
P25205|MCM3_HUMAN	42.88	6	1	0	5	218770	0	3895	3	3	2	0	2	Oxidation (M)	90981
P11388|TOP2A_HUMAN	56.68	3	2	1	1	2768000	4633100	8632.9	5	5	3	1	1	Carbamidomethylation	174384
P78527|PRKDC_HUMAN	30.66	0	0	0	0	107400000	46039000	49613000	1	1	3	2	1		469093
O60216|RAD21_HUMAN	28.79	3	3	0	0	449180	0	0	2	2	2	0	0		71690
Q9H4I0|RD21L_HUMAN	28.79	3	3	0	0	449180	0	0	2	2	2	0	0		63324
O60729|CC14B_HUMAN	33.04	3	3	0	3	22003	0	6733200	2	2	1	0	1	Carbamidomethylation; Acetylation (Protein N-term)	56802
Q14203|DCTN1_HUMAN	24.39	2	1	0	1	4685100	0	73330	2	2	1	0	1	Carbamidomethylation	141694
O60313|OPA1_HUMAN	28.43	1	1	0	1	293320	0	3107500	1	1	1	0	5		111630
Q9P2D7|DYH1_HUMAN	31.61	1	1	1	0	0	22280	0	2	2	1	1	0	Carbamidomethylation; Oxidation (M)	487501
Q96DT5|DYH11_HUMAN	41.93	1	0	0	0	107400000	265870	0	4	3	2	2	0		520374
Q0VDD8|DYH14_HUMAN	44.63	1	1	0	0	49105000	0	0	3	3	3	0	0	Carbamidomethylation	399896
Q9UFH2|DYH17_HUMAN	60.17	2	1	2	1	1940100	324020	54235	8	8	8	9	4	Oxidation (M)	509318
Q9P225|DYH2_HUMAN	45.38	0	0	0	0	22294	15527	188220	2	2	1	1	4		507703
Q9C0G6|DYH6_HUMAN	49	2	1	0	1	746850	0	1090700	6	6	2	1	3	Carbamidomethylation	475986
Q96JB1|DYH8_HUMAN	42.83	1	1	0	0	243230	0	0	3	2	2	1	0	Carbamidomethylation	514668
Q9NYC9|DYH9_HUMAN	27.15	0	0	0	0	25502	0	0	2	1	1	1	0		511882
Q4LDG9|DNAL1_HUMAN	34.81	10	10	0	0	0	0	0	2	2	2	0	0	Oxidation (M)	21533
Q96DY2|DRC10_HUMAN	25.51	6	2	3	0	2408000	235600	0	2	2	1	1	0		52359
Q03001|DYST_HUMAN	34.35	0	0	0	0	110050	2586800	4237700	3	3	2	2	3	Carbamidomethylation; Oxidation (M)	860679
Q9ULT8|HECD1_HUMAN	26.29	1	1	0	0	0	0	0	1	1	1	0	0	Carbamidomethylation	289367
Q9P2P5|HECW2_HUMAN	27.46	3	3	1	0	0	0	0	2	2	1	1	0		175768
O95714|HERC2_HUMAN	53.09	1	1	0	0	0	14868	0	4	4	2	2	1		527234
Q7Z6Z7|HUWE1_HUMAN	38.9	1	0	0	0	315440	0	0	3	3	3	1	0	Carbamidomethylation; Oxidation (M)	481896
Q96J02|ITCH_HUMAN	23.66	1	0	1	0	0	59208	0	1	1	0	1	0	Carbamidomethylation	102803
O75592|MYCB2_HUMAN	42.15	0	0	0	0	0	0	31995000	3	3	0	0	4		513643
Q7Z6E9|RBBP6_HUMAN	55.73	6	3	2	2	11958000	840260	389990	8	8	7	6	4		201563
Q99496|RING2_HUMAN	21	8	8	0	0	0	0	0	1	1	1	0	0		37655
Q63HN8|RN213_HUMAN	71.09	6	4	1	1	816660	422840	0	24	24	25	9	3	Carbamidomethylation	591415
Q96EP0|RNF31_HUMAN	28.1	3	3	0	0	0	0	0	2	2	2	0	0	Carbamidomethylation	119652
Q14669|TRIPC_HUMAN	37.67	2	1	0	0	0	0	0	3	3	2	1	0		220432
Q8IWV8|UBR2_HUMAN	31.05	1	0	0	1	0	10911000	605700	2	2	0	1	1		200537
Q5T4S7|UBR4_HUMAN	21.14	0	0	0	0	571680	0	0	1	1	2	0	0		573849
Q16206|ENOX2_HUMAN	23.13	1	0	1	0	0	93654000	0	1	1	0	1	0		70082
O14638|ENPP3_HUMAN	35.51	3	1	2	0	7247400	36826	0	2	2	1	1	0	Carbamidomethylation	100124
Q5THR3|EFCB6_HUMAN	31.22	1	1	0	0	14433	0	0	2	2	2	0	0		172929
Q9P2K8|E2AK4_HUMAN	27.57	1	0	1	0	0	0	0	1	1	0	1	0		186909
P63133|POK8_HUMAN	20.33	3	0	3	0	0	26870	0	1	1	0	1	0	Acetylation (Protein N-term)	107703
Q6P179|ERAP2_HUMAN	26.86	2	2	0	0	220320000	0	0	1	1	1	0	0		110462
P54762|EPHB1_HUMAN	37.14	4	0	1	3	0	5838000	0	3	3	0	1	2	Oxidation (M)	109885
P58107|EPIPL_HUMAN	28.26	0	0	0	0	0	0	0	2	1	1	0	1		555666
P15170|ERF3A_HUMAN	22.27	1	1	0	0	16923	0	0	1	1	1	0	0		55756
Q8IYD1|ERF3B_HUMAN	22.27	1	1	0	0	16923	0	0	1	1	1	0	0		68883
P20042|IF2B_HUMAN	26.44	5	0	0	5	0	0	25429	2	2	0	0	2	Carbamidomethylation	38388
P55010|IF5_HUMAN	20.18	3	0	3	0	0	0	0	1	1	0	1	0		49223
O60841|IF2P_HUMAN	23.8	1	0	1	0	0	0	0	1	1	0	1	0		138827
Q86VI1|EX3L1_HUMAN	22.19	2	2	0	0	0	0	0	1	1	1	0	0		81678
Q9UPT5|EXOC7_HUMAN	20.83	3	0	0	3	0	0	0	1	1	0	0	1		83382
Q9HAV4|XPO5_HUMAN	27.95	2	2	0	0	439700	0	0	2	2	4	0	0	Carbamidomethylation	136311
A0FGR8|ESYT2_HUMAN	24.25	2	1	1	0	0	0	0	2	2	1	1	0		102357
Q08945|SSRP1_HUMAN	33.03	1	0	1	0	0	0	0	1	1	0	1	0		81075
Q5VZK9|CARL1_HUMAN	42.27	3	1	2	0	95693	541200	0	3	3	1	2	0	Oxidation (M)	151556
O15360|FANCA_HUMAN	20.07	1	0	1	0	0	77203	0	1	1	0	1	0		162774
Q9UNN5|FAF1_HUMAN	28.93	1	1	0	0	98977	0	0	1	1	1	0	0		73954
Q53R41|FAKD1_HUMAN	38.67	3	3	1	1	0	8032800	7709300	2	2	2	3	2		97411
Q14CZ7|FAKD3_HUMAN	21.31	1	1	0	0	4745000	0	0	1	1	1	0	0		75689
Q9UF56|FXL17_HUMAN	20.19	1	0	1	0	0	233370	0	1	1	0	1	0		75695
Q96RD9|FCRL5_HUMAN	20.36	1	0	0	1	0	0	7162000	1	1	0	0	1		106437
A9Z1Z3|FR1L4_HUMAN	29.51	2	2	0	0	0	0	0	1	1	1	0	0		200978
Q2WGJ9|FR1L6_HUMAN	35.74	1	0	0	1	0	0	1360300	2	2	0	0	6		209306
Q5JV73|FRPD3_HUMAN	38.71	4	4	0	0	747870	691290	196000	4	4	5	3	2		195650
Q5W0V3|FHI2A_HUMAN	26.72	5	5	0	0	0	0	0	1	1	2	0	0	Carbamidomethylation	86558
P08F94|PKHD1_HUMAN	64.05	3	3	0	0	341400	0	0	9	9	7	1	2	Carbamidomethylation	446704
Q4ZHG4|FNDC1_HUMAN	20.73	1	0	0	1	0	0	21195	1	1	0	0	1		205557
Q5CZC0|FSIP2_HUMAN	44.45	1	0	0	0	24937000	4332000	127920	5	5	3	2	2	Oxidation (M)	780624
P20930|FILA_HUMAN	34.09	0	0	0	0	0	0	0	2	2	1	1	0		435180
Q5D862|FILA2_HUMAN	22.61	0	0	0	0	0	0	0	1	1	1	0	0		248072
P21333|FLNA_HUMAN	21.65	0	0	0	0	0	7866000	0	1	1	0	1	0		280737
O75369|FLNB_HUMAN	27.93	2	1	0	1	0	0	19792	2	2	1	0	1	Oxidation (M)	278162
Q14315|FLNC_HUMAN	21.65	0	0	0	0	0	7866000	0	1	1	0	1	0		291020
Q4VC44|FWCH1_HUMAN	25.83	2	2	0	0	0	0	0	1	1	1	0	0	Carbamidomethylation	80108
Q8N475|FSTL5_HUMAN	32.41	1	1	0	0	50790	0	0	1	1	2	0	0		95751
Q5SZK8|FREM2_HUMAN	54.1	4	3	1	1	4156500	1137900	0	9	9	12	2	3	Oxidation (M); Acetylation (Protein N-term)	351167
Q6PI77|GASP3_HUMAN	31.8	5	3	3	0	0	333500	0	2	2	1	1	0		60291
Q8WWL7|CCNB3_HUMAN	38.03	2	1	1	0	0	0	0	3	3	2	2	0	Oxidation (M)	157915
Q9UBS5|GABR1_HUMAN	25.09	1	1	0	0	0	0	0	1	1	1	0	0		108320
O75899|GABR2_HUMAN	36.51	2	1	0	1	16553	0	21012	2	2	1	0	1		105821
Q96RT8|GCP5_HUMAN	23.71	3	0	1	2	0	0	343770	2	2	0	1	1		118321
O75140|DEPD5_HUMAN	27.5	2	1	0	1	0	0	12201	2	2	1	0	1	Carbamidomethylation; Oxidation (M)	181263
Q96T53|MBOA4_HUMAN	36.14	7	5	0	5	235810	0	29857	3	3	3	0	3	Carbamidomethylation	49716
Q04609|FOLH1_HUMAN	29.83	7	0	3	4	0	6928.2	69384	3	3	0	1	2	Oxidation (M)	84331
P04406|G3P_HUMAN	25.42	4	4	0	0	6950700	0	0	1	1	1	0	0		36053
P41250|GARS_HUMAN	29.64	6	6	0	0	326270	0	0	2	2	2	0	0		83166
P30419|NMT1_HUMAN	32.93	11	7	4	0	0	0	0	4	3	2	2	0		56806
O60551|NMT2_HUMAN	26.2	4	1	3	0	0	14066	0	2	1	1	1	0		56980
Q14789|GOGB1_HUMAN	40.38	1	1	1	0	898310	94483	21900	4	4	2	3	1		376019
Q99680|GPR22_HUMAN	20.22	11	11	0	0	0	0	0	1	1	1	0	0	Carbamidomethylation; Oxidation (M); Acetylation (Protein N-term)	49266
Q5T6X5|GPC6A_HUMAN	22.28	1	0	1	0	0	0	0	1	1	0	3	0		104753
Q6Y7W6|GGYF2_HUMAN	28.17	2	0	0	2	0	0	43332	2	2	0	0	2	Oxidation (M)	150070
Q13588|GRAP_HUMAN	20.57	3	3	0	0	222950	0	0	1	1	1	0	0		25337
Q6KF10|GDF6_HUMAN	37.1	3	0	3	3	0	195060	2986300	1	1	0	2	12	Oxidation (M)	50662
P09341|GROA_HUMAN	22.06	11	0	11	0	0	284350	0	1	1	0	2	0		11301
P61952|GBG11_HUMAN	36.58	11	0	0	11	0	0	21477000	1	1	0	0	2		8481
P63211|GBG1_HUMAN	36.58	11	0	0	11	0	0	21477000	1	1	0	0	2		8496
Q9H0R5|GBP3_HUMAN	29.99	2	2	2	2	949950	91347	684290	1	1	5	2	5	Carbamidomethylation	68114
Q9H583|HEAT1_HUMAN	55.89	6	3	1	2	740240	124480	671200	8	8	7	3	5		242368
Q86XA9|HTR5A_HUMAN	20.18	1	1	0	0	2224700	0	0	1	1	2	0	0		222002
P48723|HSP13_HUMAN	23.77	3	0	0	3	0	0	2852400	1	1	0	0	2		51928
Q6ZRS2|SRCAP_HUMAN	28.46	1	1	1	1	53774	46624	73896	2	1	3	2	4		343555
Q8NDA2|HMCN2_HUMAN	43.16	1	0	0	0	3694.2	51592	0	3	3	1	1	1	Carbamidomethylation	544010
Q04756|HGFA_HUMAN	23.5	7	5	0	2	34099	0	0	2	2	1	0	1		70682
Q2TB90|HKDC1_HUMAN	35.49	5	3	0	2	76003	0	1105000	3	3	2	0	2	Oxidation (M)	102545
P52790|HXK3_HUMAN	21.25	4	4	0	0	0	0	0	1	1	1	0	0	Carbamidomethylation	99025
O95251|KAT7_HUMAN	20.28	2	0	0	2	0	0	159670	1	1	0	0	1	Carbamidomethylation	70642
P16403|H12_HUMAN	31.36	10	5	5	10	0	0	1954900	2	2	1	2	2		21365
Q96L73|NSD1_HUMAN	25.72	0	0	0	0	0	0	0	1	1	0	1	0		296651
O14686|KMT2D_HUMAN	25.66	0	0	0	0	0	0	0	2	1	2	0	0		593399
Q9HAZ2|PRD16_HUMAN	30.96	2	0	1	1	0	1731900	86454	2	2	0	1	1		140251
Q12766|HMGX3_HUMAN	22.18	1	0	0	1	0	0	189640	1	1	0	0	2		141105
Q96QS3|ARX_HUMAN	20.29	2	2	0	0	0	0	0	1	1	1	0	0		58160
P50502|F10A1_HUMAN	21.96	4	0	0	4	0	0	1405900	1	1	0	0	1		41332
Q4G0P3|HYDIN_HUMAN	57.73	2	1	0	0	514570	0	0	5	5	3	1	1	Carbamidomethylation	575900
P0DOX3|IGD_HUMAN	21.72	2	0	2	0	0	0	0	1	1	0	1	0	Carbamidomethylation	56224
P01880|IGHD_HUMAN	21.72	3	0	3	0	0	0	0	1	1	0	1	0	Carbamidomethylation	47500
P01859|IGHG2_HUMAN	23.29	3	0	3	0	0	44123	0	1	1	0	1	0	Carbamidomethylation	43806
P01860|IGHG3_HUMAN	23.29	3	0	3	0	0	44123	0	1	1	0	1	0	Carbamidomethylation	49093
P0DOX6|IGM_HUMAN	27.45	10	3	0	7	0	0	0	2	2	1	0	1	Carbamidomethylation; Oxidation (M)	63486
Q13308|PTK7_HUMAN	27.41	8	8	0	0	89086	0	0	2	2	2	0	0	Carbamidomethylation	118392
Q6ZQW0|I23O2_HUMAN	20.33	2	2	0	0	915900	0	0	1	1	2	0	0	Oxidation (M)	45424
Q14643|ITPR1_HUMAN	38.67	2	2	0	1	84507	0	61609	2	2	4	0	1	Oxidation (M)	313928
Q14573|ITPR3_HUMAN	21.16	1	1	0	0	106530	0	0	1	1	1	0	0		304105
Q9BT40|INP5K_HUMAN	20.72	2	0	2	0	0	994850	0	1	1	0	1	0		51090
O14654|IRS4_HUMAN	24.8	1	1	0	0	79622	0	0	1	1	1	0	0		133767
P14616|INSRR_HUMAN	23.92	1	0	1	0	0	3481000	0	1	1	0	2	0	Carbamidomethylation	143720
Q9UL03|INT6_HUMAN	24.7	2	2	2	2	180070	191560	80297	1	1	1	2	1		100390
Q13683|ITA7_HUMAN	27.82	3	2	0	1	182780	0	0	2	2	1	0	1	Carbamidomethylation; Oxidation (M)	128948
P20592|MX2_HUMAN	20.6	2	0	0	2	0	0	0	1	1	0	0	1	Carbamidomethylation	82089
O14879|IFIT3_HUMAN	22.11	2	0	0	2	0	0	310340	1	1	0	0	1	Carbamidomethylation	55985
Q7Z7G8|VP13B_HUMAN	25.1	0	0	0	0	0	0	0	1	1	1	0	0		448667
Q709C8|VP13C_HUMAN	42.57	2	1	1	1	0	0	2912000	5	5	1	2	2	Oxidation (M)	422393
Q5THJ4|VP13D_HUMAN	55.8	3	2	1	0	0	5657300	1428400	9	9	6	3	3	Carbamidomethylation; Oxidation (M)	491920
Q9NPI9|KCJ16_HUMAN	23.1	3	0	3	0	0	0	0	1	1	0	1	0		47949
Q15051|IQCB1_HUMAN	20.41	2	2	0	0	9337.5	0	0	1	1	1	0	0	Oxidation (M)	68929
Q6DN90|IQEC1_HUMAN	28.45	2	0	2	0	0	0	0	1	1	0	1	0	Oxidation (M)	108314
Q5JU85|IQEC2_HUMAN	21.81	1	1	0	1	0	0	0	1	1	1	0	1		162782
P41252|SYIC_HUMAN	23.49	1	0	0	1	0	0	118250	1	1	0	0	2		144498
O60229|KALRN_HUMAN	34.58	1	1	0	1	8125.3	0	0	3	2	2	0	1		340260
A0AUZ9|KAL1L_HUMAN	45.07	2	1	1	0	0	1274000	0	2	2	1	2	0	Oxidation (M)	112253
Q9NVX7|KBTB4_HUMAN	27.3	3	0	3	3	0	5838000	8291700	1	1	0	1	3		58144
Q12840|KIF5A_HUMAN	24.19	1	0	0	1	0	0	2101900	1	1	0	0	2		117378
Q9NS87|KIF15_HUMAN	50.8	5	3	0	1	2368400	0	0	4	4	3	0	1	Carbamidomethylation; Acetylation (Protein N-term)	160159
Q12756|KIF1A_HUMAN	27.81	0	0	0	0	12502000	0	0	1	1	1	0	0		191063
Q96Q89|KI20B_HUMAN	24.02	1	1	0	0	0	0	0	1	1	1	0	0		210628
Q2KJY2|KI26B_HUMAN	35.59	0	0	0	0	0	0	0	1	1	1	1	1		223881
Q9HAQ2|KIF9_HUMAN	22.62	1	1	1	0	0	0	0	1	1	1	1	0		89987
Q63ZY3|KANK2_HUMAN	20.9	2	2	0	0	0	0	0	1	1	1	0	0		91174
Q8NBH2|KY_HUMAN	20.39	1	0	0	1	0	0	29907	1	1	0	0	1		75154
Q16787|LAMA3_HUMAN	32.75	1	0	0	0	0	0	0	3	3	1	1	1	Carbamidomethylation; Oxidation (M)	366620
O15230|LAMA5_HUMAN	43.03	1	0	0	0	9027.7	79848	4077.5	3	3	1	2	1		399740
Q01650|LAT1_HUMAN	27.72	2	1	0	2	0	0	0	2	1	1	0	1	Oxidation (M)	55010
P18124|RL7_HUMAN	21.34	4	0	0	4	0	0	0	1	1	0	0	1		29226
Q14767|LTBP2_HUMAN	24.12	1	1	0	0	193160	0	0	1	1	1	0	0		195051
Q9NS15|LTBP3_HUMAN	24.03	2	1	1	0	0	170250	0	2	2	1	1	0	Carbamidomethylation	139359
P42704|LPPRC_HUMAN	34.15	1	1	0	0	129910	0	0	2	2	2	0	0		157904
Q9C099|LRCC1_HUMAN	37.17	1	0	1	0	0	0	0	1	1	0	1	0		119596
Q8NDH2|CC168_HUMAN	47.71	1	1	0	0	6908.5	0	26551	6	5	4	0	2	Carbamidomethylation; Oxidation (M)	801931
Q9BTT6|LRRC1_HUMAN	22.28	2	2	0	0	138980	0	0	1	1	1	0	0	Carbamidomethylation	59242
Q5BKY1|LRC10_HUMAN	21.15	8	0	0	8	0	0	0	1	1	0	0	1		31642
A6NMS7|L37A1_HUMAN	33.22	2	1	0	1	0	0	1481000	2	2	1	0	1		188257
A6NM11|L37A2_HUMAN	33.22	2	1	0	1	0	0	1481000	2	2	1	0	1		188391
Q68CR7|LRC66_HUMAN	25.33	1	1	0	0	0	0	0	1	1	1	0	0		97778
Q8NAA5|LR75A_HUMAN	20.15	8	8	0	0	0	0	0	1	1	1	0	0	Carbamidomethylation	37780
O75023|LIRB5_HUMAN	23.68	4	0	4	0	0	138800	0	1	1	0	1	0		64067
O00370|LORF2_HUMAN	34.15	2	1	0	1	31544000	0	27589	2	2	1	0	1		149011
O75334|LIPA2_HUMAN	31.35	2	1	1	1	9145.5	0	169740	2	2	1	1	2		143290
Q6P1M3|L2GL2_HUMAN	24.7	1	0	1	0	0	17141	0	1	1	0	1	0		113448
P36776|LONM_HUMAN	33.93	4	1	0	3	55540	0	380220	3	3	1	0	2	Oxidation (M); Acetylation (Protein N-term)	106489
Q5K4L6|S27A3_HUMAN	26.9	3	3	0	0	619660	0	0	2	2	4	0	0		73550
Q9NZR2|LRP1B_HUMAN	48.41	1	1	0	1	404560	0	0	6	6	3	0	3	Carbamidomethylation; Oxidation (M)	515501
O94953|KDM4B_HUMAN	33.77	4	4	0	0	97634	0	0	2	2	2	0	0	Oxidation (M)	121897
Q5VWQ0|RSBN1_HUMAN	30.63	2	2	1	0	10476000	923830	0	2	2	6	1	0		90072
Q6PCB5|RSBNL_HUMAN	60.31	3	0	1	2	0	69379	479210	2	2	0	1	5		94870
Q04912|RON_HUMAN	21.04	1	0	0	1	0	0	0	1	1	0	0	1	Carbamidomethylation	152241
A6NGR9|MROH6_HUMAN	41.94	6	2	2	2	115260	0	5173100	3	3	1	1	1		77186
Q16644|MAPK3_HUMAN	20.42	3	0	3	0	0	0	0	1	1	0	1	0		42987
Q96JK9|MAML3_HUMAN	31.34	2	0	0	2	0	0	136910	2	2	0	0	2	Oxidation (M)	122293
Q9H239|MMP28_HUMAN	21	2	2	0	0	476370	0	0	1	1	3	0	0	Carbamidomethylation	58939
Q9NR99|MXRA5_HUMAN	34.48	0	0	0	0	0	8693700	14808000	1	1	0	10	16		312149
Q8IWI9|MGAP_HUMAN	27.49	1	0	1	0	0	8289500	0	2	2	0	4	0		336160
Q99583|MNT_HUMAN	21.33	1	1	0	0	9504.1	0	0	1	1	1	0	0		62300
Q96DY7|MTBP_HUMAN	31.09	5	4	0	1	2821900	0	28421	3	3	2	0	1		102193
Q14676|MDC1_HUMAN	29.44	1	1	0	0	1330800	0	0	2	2	2	0	0		226664
Q93074|MED12_HUMAN	39.3	2	1	0	0	9962200	0	0	4	4	6	1	0	Carbamidomethylation	243079
Q9NVC6|MED17_HUMAN	20.03	2	0	2	0	0	16640	0	1	1	0	1	0		72890
Q9ULK4|MED23_HUMAN	24.14	1	0	1	0	0	1829500	0	1	1	0	1	0		156473
O75448|MED24_HUMAN	21.57	3	3	0	0	0	0	0	1	1	1	0	0		110305
A8MW99|MEI4_HUMAN	21.51	3	0	0	3	0	0	1326000	1	1	0	0	1	Acetylation (Protein N-term)	44024
P43362|MAGA9_HUMAN	22.45	3	3	0	0	0	0	0	1	1	1	0	0		35088
Q8TD90|MAGE2_HUMAN	23.8	7	7	0	0	0	0	0	1	1	1	0	0		60378
Q9BV36|MELPH_HUMAN	50.03	4	0	2	2	0	1450400	6921000	2	2	0	1	27	Oxidation (M)	65949
Q86UL8|MAGI2_HUMAN	36.81	1	0	1	0	0	549850	0	1	1	0	2	0		158754
O15303|GRM6_HUMAN	41.15	1	0	1	0	0	0	0	1	1	0	1	0		95468
O00222|GRM8_HUMAN	28.13	1	0	0	1	0	0	5794900	1	1	0	0	1		101740
Q9UIS9|MBD1_HUMAN	23.74	1	1	0	0	977840	0	0	1	1	1	0	0		66607
Q8NHZ7|MB3L2_HUMAN	20.28	14	14	0	0	0	0	0	1	1	1	0	0	Oxidation (M)	22994
A0A1B0GVZ6|MB3LB_HUMAN	20.28	14	14	0	0	0	0	0	1	1	1	0	0	Oxidation (M)	22665
Q9P267|MBD5_HUMAN	21.78	1	0	1	0	0	105250	0	1	1	0	1	0		159894
Q8NFU7|TET1_HUMAN	32.51	1	0	1	0	0	23082	0	2	2	0	3	0	Oxidation (M); Acetylation (Protein N-term)	235306
O43151|TET3_HUMAN	23.44	1	0	1	0	0	58437	0	1	1	0	1	0		193703
Q8IY33|MILK2_HUMAN	23.68	2	2	0	0	0	0	0	1	1	1	0	0		97502
Q9UPN3|MACF1_HUMAN	44.49	1	1	0	1	1535300	0	53289	5	5	3	0	2	Carbamidomethylation	838323
P46821|MAP1B_HUMAN	27.39	1	1	1	0	0	0	0	2	2	1	1	0		270632
Q96JE9|MAP6_HUMAN	30.74	3	0	1	1	0	22288	1673200	2	2	0	1	1		86505
Q49MG5|MAP9_HUMAN	22.89	2	2	0	0	845960	0	0	1	1	1	0	0		74234
Q9Y2H9|MAST1_HUMAN	23.02	0	0	0	0	0	9157.7	0	1	1	0	1	0		170676
Q9ULD2|MTUS1_HUMAN	20.97	2	2	0	0	36254	0	0	1	1	1	0	0	Carbamidomethylation	141396
Q9NU22|MDN1_HUMAN	35.65	1	0	0	1	0	0	0	3	3	0	1	2	Carbamidomethylation	632827
Q8N4C8|MINK1_HUMAN	27.48	1	1	0	0	57012	0	0	1	1	2	0	0		149821
Q9BV35|SCMC3_HUMAN	31.88	12	1	4	6	40650000	0	0	3	3	1	1	1	Oxidation (M)	52378
Q9HC21|TPC_HUMAN	29.7	2	0	0	2	0	0	0	1	1	0	0	1		35511
O43283|M3K13_HUMAN	22.09	2	0	2	0	0	0	0	1	1	0	1	0	Oxidation (M)	108296
Q9NYL2|M3K20_HUMAN	30.19	4	4	0	0	48531	0	0	2	2	2	0	0	Carbamidomethylation; Acetylation (Protein N-term)	91155
P41279|M3K8_HUMAN	31.1	2	2	2	2	0	0	0	1	1	1	1	7		52925
Q7L4E1|MIGA2_HUMAN	27.22	7	0	7	0	0	10300	0	2	2	0	2	0	Carbamidomethylation; Oxidation (M)	65531
P26038|MOES_HUMAN	20.7	3	0	3	0	0	1743200	0	1	1	0	1	0	Oxidation (M)	67820
Q86VD1|MORC1_HUMAN	22.26	1	0	0	1	0	0	87877	1	1	0	0	2		112881
Q99549|MPP8_HUMAN	33.83	3	0	3	0	0	0	0	2	2	0	2	0		97182
Q96T58|MINT_HUMAN	20.46	1	1	0	0	628350	0	0	1	1	1	0	0		402251
Q9H195|MUC3B_HUMAN	20.79	0	0	0	0	0	0	0	1	1	1	0	0		1397917
Q9UNW1|MINP1_HUMAN	21.4	3	3	0	0	0	0	0	1	1	1	0	0		55051
O75970|MPDZ_HUMAN	35.35	2	1	0	1	1431800	0	1010800	3	3	2	0	2	Acetylation (Protein N-term)	221616
Q9Y2G1|MYRF_HUMAN	36.22	1	0	1	0	0	0	0	1	1	0	1	0		124397
Q9ULH7|MRTFB_HUMAN	21.71	1	0	1	0	0	0	0	1	1	0	1	0		118127
Q9NZM1|MYOF_HUMAN	26.7	1	0	1	1	0	202720	308160	1	1	0	1	1		234706
Q9UKX3|MYH13_HUMAN	32.81	2	0	1	1	0	0	6645	2	2	0	1	1	Oxidation (M)	223603
Q14324|MYPC2_HUMAN	39.11	4	1	2	3	11771000	292210	5864100	3	3	11	7	12	Carbamidomethylation	128072
Q3T906|GNPTA_HUMAN	22.39	1	0	1	0	0	1983700	0	1	1	0	2	0		143621
Q9C000|NLRP1_HUMAN	22.29	1	0	1	0	0	0	0	1	1	0	1	0		165865
P59047|NALP5_HUMAN	23.23	1	1	0	0	42914000	0	0	1	1	2	0	0		134342
P28331|NDUS1_HUMAN	23.66	1	0	0	1	0	0	3829200	1	1	0	0	1		79468
Q6N069|NAA16_HUMAN	22.33	1	1	0	0	17050	0	0	1	1	1	0	0		101462
Q5VZE5|NAA35_HUMAN	35.52	11	9	0	3	38538	0	45836	3	3	2	0	1	Carbamidomethylation; Oxidation (M)	83639
P20929|NEBU_HUMAN	48.84	1	0	1	0	316180	2073900	113010	5	5	1	3	2		772931
Q9H0M0|WWP1_HUMAN	20.22	2	0	2	0	0	0	0	1	1	0	1	0		105202
Q92859|NEO1_HUMAN	35.33	1	1	0	0	23331	0	0	2	2	1	1	0		160016
P08473|NEP_HUMAN	24.57	3	0	2	1	0	0	0	2	2	0	1	1	Oxidation (M); Acetylation (Protein N-term)	85514
Q8NF91|SYNE1_HUMAN	58.26	1	1	0	0	11869000	73384	0	5	5	5	2	0		1011108
Q8WXH0|SYNE2_HUMAN	28.46	0	0	0	0	0	0	16109	2	2	1	0	1	Oxidation (M)	796457
P43146|DCC_HUMAN	46.16	4	2	0	2	9337.5	0	0	4	4	2	0	2		158456
Q8NFP9|NBEA_HUMAN	22.3	0	0	0	0	8389.4	0	0	1	1	1	0	0		327821
Q6ZNJ1|NBEL2_HUMAN	45.26	2	2	0	0	959.13	0	383510	4	4	3	1	1		302515
Q09666|AHNK_HUMAN	63.84	3	2	0	0	15341000	695790	31807	9	8	7	1	3	Oxidation (M)	629114
Q8NEY1|NAV1_HUMAN	41.01	1	1	0	0	10099	0	0	2	2	1	1	0		202470
O43602|DCX_HUMAN	21.91	5	5	0	0	0	0	0	1	1	1	0	0		40574
O15240|VGF_HUMAN	20.36	4	0	4	0	0	0	0	1	1	0	1	0		67258
Q9P121|NTRI_HUMAN	20.58	3	0	0	3	0	0	1427400	1	1	0	0	1		37971
Q99748|NRTN_HUMAN	20.37	4	0	0	4	0	0	0	1	1	0	0	1		22405
Q8N4C6|NIN_HUMAN	36.54	2	1	0	0	0	3065000	0	2	2	1	1	0	Oxidation (M)	243247
Q9Y2I1|NISCH_HUMAN	26.47	1	1	0	0	3120600	0	0	1	1	1	0	0		166628
P29475|NOS1_HUMAN	33	1	1	0	0	0	0	0	1	1	1	0	0		160970
Q5M9Q1|NKAPL_HUMAN	21.61	4	4	0	0	316960	0	0	1	1	1	0	0	Acetylation (Protein N-term)	46312
Q7RTR2|NLRC3_HUMAN	24.65	2	2	0	0	0	0	0	1	1	1	0	0	Oxidation (M)	114657
P51688|SPHM_HUMAN	20.78	6	6	0	0	0	0	0	1	1	1	0	0	Oxidation (M)	56695
A8CG34|P121C_HUMAN	22.74	1	1	0	0	0	0	0	1	1	1	0	0		125092
Q14980|NUMA1_HUMAN	33.98	3	1	1	1	25607	0	0	3	3	1	1	1		238257
P57740|NU107_HUMAN	47.92	6	4	1	1	0	0	140070	4	4	2	3	3	Carbamidomethylation	106374
P52948|NUP98_HUMAN	24.7	1	1	0	0	0	0	0	1	1	1	0	0		197578
A6NHN6|NPB15_HUMAN	21.75	2	0	0	2	0	0	0	1	1	0	0	1		51267
Q5VU65|P210L_HUMAN	36.3	2	0	2	0	0	1071300	0	2	2	0	2	0	Carbamidomethylation; Oxidation (M); Acetylation (Protein N-term)	210603
O75376|NCOR1_HUMAN	35.54	2	1	1	0	134250	45724	77334000	4	4	2	1	1	Oxidation (M)	270207
Q9H0G5|NSRP1_HUMAN	22.93	1	0	1	1	0	4408400	14024000	1	1	0	1	1		66390
Q9BXS6|NUSAP_HUMAN	33.11	5	2	3	2	149640	0	22011	2	2	3	1	1		49452
Q9BSC4|NOL10_HUMAN	21.36	2	0	2	0	0	0	0	1	1	0	1	0		80302
Q9UGY1|NOL12_HUMAN	21.4	4	0	4	0	0	2850600	0	1	1	0	1	0		24663
Q9Y2X3|NOP58_HUMAN	28.63	4	2	2	0	78324	0	0	2	2	1	1	0		59578
Q12830|BPTF_HUMAN	24.97	1	1	0	0	0	0	0	1	1	1	0	0		338262
Q9HC29|NOD2_HUMAN	21.85	1	0	1	0	0	0	0	1	1	0	1	0		115283
A1L443|NTM2F_HUMAN	26.72	2	0	2	2	0	939110	414690	1	1	0	1	2		80770
Q5TH74|STPG1_HUMAN	21.77	4	4	0	0	0	0	0	1	1	1	0	0		36786
Q5VST9|OBSCN_HUMAN	68.76	1	0	1	1	0	62765	62142	5	5	0	3	3	Carbamidomethylation	868496
Q8NGN3|O10G4_HUMAN	29.08	3	0	3	3	0	0	0	1	1	0	1	1		34569
Q8NGN6|O10G7_HUMAN	29.08	3	0	3	3	0	0	0	1	1	0	1	1		34517
Q8NGN5|O10G8_HUMAN	29.08	3	0	3	3	0	0	0	1	1	0	1	1		34519
Q8NGN4|O10G9_HUMAN	29.08	3	0	3	3	0	0	0	1	1	0	1	1		34574
Q8NGE2|O2AP1_HUMAN	20.27	8	0	0	8	0	0	122090	1	1	0	0	1		34902
O76002|OR2J2_HUMAN	20.43	2	2	0	0	0	0	0	1	1	1	0	0		35204
Q9HC10|OTOF_HUMAN	50.58	3	2	0	1	211460000	0	2813.4	7	7	6	0	2	Carbamidomethylation	226751
Q5BJF6|ODFP2_HUMAN	23.48	3	1	0	2	2528200	0	103170	2	2	1	0	1	Carbamidomethylation; Acetylation (Protein N-term)	95401
P56715|RP1_HUMAN	52.02	4	4	0	0	34909	0	0	4	4	4	0	0	Carbamidomethylation	240659
O75182|SIN3B_HUMAN	26.77	2	1	0	1	77602	0	34842	2	2	1	0	1	Carbamidomethylation	133066
Q9C0B5|ZDHC5_HUMAN	23.42	2	0	2	0	0	0	0	1	1	0	1	0		77545
Q9BYG5|PAR6B_HUMAN	22.86	4	0	0	4	0	0	116280	1	1	0	0	1		41182
Q86YC2|PALB2_HUMAN	25.51	1	1	0	0	1929800000	0	0	1	1	3	0	0		131295
Q9H5P4|PDZD7_HUMAN	23.1	1	0	1	0	0	0	0	1	1	0	1	0		111752
Q8NEN9|PDZD8_HUMAN	24.61	2	0	2	0	0	0	0	1	1	0	1	0	Carbamidomethylation	128563
Q14318|FKBP8_HUMAN	21.17	5	0	5	0	0	36309	0	1	1	0	1	0		44562
O14936|CSKP_HUMAN	23.27	3	0	0	3	0	0	0	1	1	0	0	1		105123
Q9BVI0|PHF20_HUMAN	42	6	1	3	2	0	59813	52523	5	5	1	2	2	Oxidation (M); Acetylation (Protein N-term)	115386
A8MW92|P20L1_HUMAN	25.96	2	1	1	0	72505	0	0	2	2	1	1	0		115010
Q92576|PHF3_HUMAN	22.28	1	0	1	0	0	0	0	1	1	0	1	0		229479
O75167|PHAR2_HUMAN	22.97	2	0	2	0	0	0	0	1	1	0	1	0		69700
Q92835|SHIP1_HUMAN	29.34	1	1	1	1	14578000	126810000	211010000	1	1	1	1	1		133292
P48736|PK3CG_HUMAN	47	3	1	0	2	0	0	0	2	2	1	0	1	Carbamidomethylation	126454
Q15735|PI5PA_HUMAN	20.72	1	0	1	0	0	994850	0	1	1	0	1	0		107197
P42356|PI4KA_HUMAN	20.58	1	1	0	0	128710	0	0	1	1	1	0	0		236828
P35558|PCKGC_HUMAN	22.3	2	0	2	0	0	469630	0	1	1	0	1	0		69195
Q9NRY7|PLS2_HUMAN	21.11	2	0	2	0	0	0	0	1	1	0	1	0		33504
Q92508|PIEZ1_HUMAN	36.15	3	1	0	3	405420	0	0	4	4	2	0	2	Oxidation (M)	286787
Q9H5I5|PIEZ2_HUMAN	35.06	2	2	0	1	0	0	12153	3	3	2	0	1	Carbamidomethylation; Oxidation (M)	318063
Q7Z3Z3|PIWL3_HUMAN	21.44	2	0	2	0	0	0	0	1	1	0	1	0		101089
P49763|PLGF_HUMAN	22	4	0	4	0	0	3575.1	0	1	1	0	1	0	Carbamidomethylation	24789
Q9Y446|PKP3_HUMAN	25.38	1	1	0	0	0	0	0	1	1	1	0	0		87082
P16671|CD36_HUMAN	20.35	7	7	0	0	0	0	0	1	1	1	0	0	Carbamidomethylation	53053
Q96PX9|PKH4B_HUMAN	22.32	1	0	1	0	0	0	0	1	1	0	1	0		139667
Q53GL0|PKHO1_HUMAN	21.44	3	0	3	0	0	38191	0	1	1	0	1	0		46237
Q15149|PLEC_HUMAN	81.89	6	4	2	1	1128900	204260	198700	25	24	17	7	7	Carbamidomethylation; Oxidation (M)	531796
O43660|PLRG1_HUMAN	26.87	3	3	3	0	193550	0	0	1	1	1	1	0		57194
Q9UIW2|PLXA1_HUMAN	45.23	1	0	1	1	0	504460	1149400	1	1	0	10	5		211066
P54277|PMS1_HUMAN	22.52	1	0	1	0	0	107050	0	1	1	0	1	0		105830
Q7Z5L7|PODN_HUMAN	24.29	2	2	0	0	7489.6	0	0	1	1	1	0	0		68976
P51003|PAPOA_HUMAN	23.69	1	0	0	1	0	0	0	1	1	0	0	1		82843
Q9BWT3|PAPOG_HUMAN	23.69	1	0	0	1	0	0	0	1	1	0	0	1		82803
Q86W56|PARG_HUMAN	26.59	3	3	0	1	44704	0	16161	2	2	2	0	1	Carbamidomethylation	111110
Q9NTG1|PKDRE_HUMAN	35.08	2	0	1	0	0	31329	0	3	3	1	2	0	Carbamidomethylation	255447
Q7Z443|PK1L3_HUMAN	20.5	1	0	1	0	0	3531.5	0	1	1	0	1	0	Carbamidomethylation	195892
Q9HCQ5|GALT9_HUMAN	22.32	2	0	0	2	0	0	5035100	1	1	0	0	1		68359
Q49A17|GLTL6_HUMAN	21.98	2	2	0	0	303900	0	0	1	1	1	0	0		69788
P16050|LOX15_HUMAN	26.23	1	1	0	0	10249	0	0	1	1	1	0	0		74804
Q6PJE2|POZP3_HUMAN	22.64	4	4	0	0	404560	0	0	1	1	1	0	0	Acetylation (Protein N-term)	20620
Q9HB15|KCNKC_HUMAN	20.58	2	2	0	0	16755	0	0	1	1	2	0	0		46889
Q92953|KCNB2_HUMAN	25.37	2	1	0	1	28263	0	1229000	2	2	1	0	1		102563
Q9BQ31|KCNS3_HUMAN	25.48	2	0	2	0	0	0	0	1	1	0	1	0		56001
P57071|PRD15_HUMAN	28	2	0	0	2	0	0	62615	2	2	0	0	2		169268
Q495M9|USH1G_HUMAN	25	3	3	0	0	0	0	0	1	1	1	0	0	Oxidation (M)	51489
Q92620|PRP16_HUMAN	29.2	3	2	1	0	0	0	0	2	2	1	1	0	Oxidation (M)	140502
O95391|SLU7_HUMAN	32.68	9	9	0	0	1293700	0	0	4	4	4	0	0	Carbamidomethylation	68387
P46087|NOP2_HUMAN	23.5	2	2	0	0	0	0	0	1	1	1	0	0		89302
Q9BUQ8|DDX23_HUMAN	30.24	2	2	0	0	0	0	0	1	1	1	0	0		95583
Q5H9U9|DDX6L_HUMAN	34.8	3	2	0	1	0	0	0	2	2	1	0	1	Carbamidomethylation; Oxidation (M)	197612
Q15751|HERC1_HUMAN	26.6	1	1	0	0	12456	0	0	2	2	2	0	0	Carbamidomethylation; Oxidation (M)	532234
Q6PRD1|GP179_HUMAN	24.64	1	0	0	1	0	0	0	1	1	0	0	1		257360
Q7Z333|SETX_HUMAN	31.37	1	0	0	0	0	0	6647.1	2	2	0	1	1		302879
Q13395|TARB1_HUMAN	22.54	1	0	1	0	0	149990	0	1	1	0	1	0		181674
P35232|PHB1_HUMAN	24.91	4	4	0	0	267680	0	0	1	1	1	0	0		29804
Q9HCU5|PREB_HUMAN	20.3	2	0	2	0	0	5007900	0	1	1	0	3	0	Carbamidomethylation	45468
Q9H939|PPIP2_HUMAN	21.85	2	0	0	2	0	0	82248000	1	1	0	0	1		38858
Q12884|SEPR_HUMAN	22.89	1	0	0	1	0	0	321600	1	1	0	0	3	Oxidation (M)	87713
O15354|GPR37_HUMAN	20.78	2	0	0	2	0	0	0	1	1	0	0	1		67114
Q14997|PSME4_HUMAN	43.39	3	3	0	0	0	0	0	3	3	3	0	0	Carbamidomethylation	211332
O95456|PSMG1_HUMAN	22.81	5	0	5	0	0	1058500	0	1	1	0	1	0		32854
Q9BVL4|SELO_HUMAN	26.51	1	1	0	0	22521	0	0	1	1	1	0	0		73489
Q8IVF2|AHNK2_HUMAN	92.28	6	3	2	2	15623000	10789000	54224000	26	25	17	11	21	Carbamidomethylation; Oxidation (M)	616641
Q9UPA5|BSN_HUMAN	32.39	1	0	0	0	0	0	0	2	2	1	1	0		416475
Q9ULJ1|ODF2L_HUMAN	20.28	1	0	1	0	0	0	0	1	1	0	1	0		73729
P0C671|BNIP5_HUMAN	27.88	2	2	0	0	9559.8	0	0	1	1	1	0	0		71930
Q6DHV5|C2D2B_HUMAN	28.61	1	1	0	0	168380	0	0	1	1	4	0	0	Carbamidomethylation	166786
Q8TCG1|CIP2A_HUMAN	43.56	5	3	0	1	38254	0	4990	3	3	2	0	1	Oxidation (M)	102185
P07237|PDIA1_HUMAN	22.29	2	0	2	0	0	65111	0	1	1	0	1	0		57116
Q14156|EFR3A_HUMAN	20.72	1	0	0	1	0	0	8530400	1	1	0	0	1		92924
Q8WYP5|ELYS_HUMAN	40.64	2	0	0	2	7144600	297810	40677000	3	3	1	1	2		252496
P0CF97|F200B_HUMAN	21.98	4	0	0	4	0	0	0	1	1	0	0	1	Carbamidomethylation; Oxidation (M)	76034
Q9Y421|FA32A_HUMAN	21.64	9	9	9	0	25829	1543300	0	1	1	1	5	0		13178
Q6ZT52|FA43B_HUMAN	36.86	7	5	3	0	0	0	0	2	2	1	1	0		36776
Q68CZ1|FTM_HUMAN	26.77	2	1	0	1	296950	0	0	2	2	1	0	1		151201
Q70Z53|F10C1_HUMAN	21.62	4	4	0	0	3136.3	0	0	1	1	1	0	0		37548
Q9ULD6|INTU_HUMAN	22.93	1	0	0	1	0	0	3296000	1	1	0	0	3		105648
Q86UE4|LYRIC_HUMAN	38.24	11	8	3	0	21591	52045	0	4	4	3	1	0		63837
E2RYF7|PBMU2_HUMAN	30.15	8	0	5	3	0	136780	0	2	2	0	1	1		26282
Q5T8A7|PPR26_HUMAN	24.38	1	1	0	1	0	0	0	2	2	1	0	1		127351
O15297|PPM1D_HUMAN	24.87	3	0	3	0	0	2164.8	0	1	1	0	1	0	Carbamidomethylation	66675
Q76I76|SSH2_HUMAN	22.97	1	0	1	0	0	185930	0	1	1	0	1	0		158215
Q9Y6V0|PCLO_HUMAN	40.67	1	1	0	0	48899	1176600	0	3	3	2	1	0	Oxidation (M)	560707
Q86U86|PB1_HUMAN	23.55	1	1	0	0	4559300	0	0	1	1	1	0	0		192946
Q5JSZ5|PRC2B_HUMAN	38.43	2	2	0	1	0	0	104090	3	3	2	0	1	Oxidation (M)	242964
Q13796|SHRM2_HUMAN	31.24	1	1	0	1	45561	0	9358.3	2	2	1	0	1	Oxidation (M)	176409
P18583|SON_HUMAN	27.88	2	1	0	1	0	0	2139.1	2	2	1	0	1	Carbamidomethylation	263827
Q6ZU69|S31F1_HUMAN	26.87	1	0	0	1	0	0	26171000	1	1	0	0	7	Carbamidomethylation	148095
Q5VWN6|TASO2_HUMAN	24.76	1	1	0	0	6492.1	0	0	1	1	1	0	0		268840
Q9UK61|TASOR_HUMAN	21.96	0	0	0	0	2928400	0	0	1	1	1	0	0	Carbamidomethylation	189030
O75365|TP4A3_HUMAN	21.68	9	9	0	0	0	0	0	1	1	1	0	0	Oxidation (M)	19535
Q9Y6F9|WNT6_HUMAN	21.07	4	4	0	0	0	0	0	1	1	1	0	0		39721
Q6AWC2|WWC2_HUMAN	20.56	1	0	1	0	0	0	0	1	1	0	1	0		133891
Q9Y5I3|PCDA1_HUMAN	24.37	3	3	0	0	102980	0	0	2	2	2	0	0		102952
Q9Y5I2|PCDAA_HUMAN	24.02	2	1	1	0	4838.8	0	0	2	2	1	1	0		102875
Q9Y5I0|PCDAD_HUMAN	32.52	3	3	0	0	0	0	0	1	1	1	0	0	Carbamidomethylation	102483
Q9UN72|PCDA7_HUMAN	31.3	4	0	1	2	0	18716000	177220	2	2	0	3	1		100865
Q9H158|PCDC1_HUMAN	34.14	3	2	2	0	73717	86412	0	3	3	3	3	0		103942
Q9Y5I4|PCDC2_HUMAN	33.71	8	5	1	1	0	0	1981.1	3	3	1	1	1	Oxidation (M)	109450
Q14517|FAT1_HUMAN	55.15	2	1	1	0	92626	119830	5625.5	10	10	6	5	1		506278
Q7RTM1|OTOP1_HUMAN	38.57	3	3	0	0	0	0	0	1	1	1	0	0	Carbamidomethylation	67354
P07949|RET_HUMAN	45.68	5	4	1	0	16534	0	0	5	5	4	1	0		124319
P08922|ROS1_HUMAN	40.88	3	3	0	0	445610	0	0	3	3	3	0	0		263913
Q7Z2X4|PCLI1_HUMAN	27.51	3	3	0	0	478440	0	0	1	1	1	0	0		28272
Q8IYA2|C144C_HUMAN	23.6	3	0	1	2	0	341340	2803600	2	2	0	2	1	Carbamidomethylation	143111
Q9GIP4|LAT1L_HUMAN	27.72	5	4	0	5	0	0	0	2	1	1	0	1	Oxidation (M)	19840
Q8MH63|LAT1N_HUMAN	27.72	5	4	0	5	0	0	0	2	1	1	0	1	Oxidation (M)	18779
Q5I0G3|MDH1B_HUMAN	22.3	2	0	2	0	0	0	0	1	1	0	1	0		58651
E5RG02|PRS46_HUMAN	33.59	5	0	0	5	0	0	4288500	1	1	0	0	6		19341
B1AK76|SNUFL_HUMAN	26.83	10	0	0	10	0	0	0	1	1	0	0	1	Carbamidomethylation	14245
Q9H489|TSY26_HUMAN	25.41	12	0	12	0	0	0	0	1	1	0	1	0	Carbamidomethylation	39573
P56180|TPTE_HUMAN	20.8	2	2	2	2	163970	43537	116660	1	1	4	3	5		64323
Q3C1V9|YK041_HUMAN	26.66	1	0	0	1	0	0	0	1	1	0	0	1		84939
A8MVM7|YD021_HUMAN	48.78	7	1	0	5	0	0	26532	3	3	1	0	2	Oxidation (M); Acetylation (Protein N-term)	73452
A6NL46|YF016_HUMAN	21.56	4	0	4	4	0	63319000	106310000	1	1	0	1	1	Acetylation (Protein N-term)	37797
Q5H9M0|PWP3B_HUMAN	34.44	4	0	2	2	0	0	28755	2	2	0	1	2		79040
A0A494C071|PWWP4_HUMAN	46.02	2	1	2	0	28134	189080	0	3	3	1	3	0	Carbamidomethylation	217771
Q6NUQ1|RINT1_HUMAN	24.05	3	3	0	0	0	0	0	1	1	1	0	0	Carbamidomethylation; Oxidation (M)	90632
Q96B01|R51A1_HUMAN	20.44	3	0	3	0	0	0	0	1	1	0	1	0	Oxidation (M)	38457
Q99666|RGPD5_HUMAN	31.79	3	3	0	0	6457.1	0	0	2	2	2	0	0	Carbamidomethylation; Oxidation (M)	198922
Q9UHV5|RPGFL_HUMAN	25.65	2	0	2	0	0	12631	0	1	1	0	1	0		73265
O75901|RASF9_HUMAN	32.71	5	0	5	0	0	35729000	0	2	2	0	2	0	Carbamidomethylation	50021
O43374|RASL2_HUMAN	23.49	1	1	0	0	0	0	0	1	1	1	0	0		90458
C9J798|RAS4B_HUMAN	23.49	1	1	0	0	0	0	0	1	1	1	0	0		90406
P46940|IQGA1_HUMAN	24.35	1	0	1	0	0	0	0	1	1	0	1	0		189251
Q13576|IQGA2_HUMAN	33.65	2	1	1	1	0	1636700	14699	2	2	1	2	1		180577
Q96PV0|SYGP1_HUMAN	29.05	2	1	1	0	0	0	0	2	1	1	1	0		148284
Q96JH8|RADIL_HUMAN	27.38	2	2	0	0	16908	0	0	2	2	2	0	0	Oxidation (M); Acetylation (Protein N-term)	117455
Q9HB90|RRAGC_HUMAN	24.78	2	2	0	0	126070	0	0	1	1	1	0	0		44224
Q15262|PTPRK_HUMAN	22.32	1	1	0	0	15495000	0	0	1	1	1	0	0		162101
Q8WWV3|RT4I1_HUMAN	27.62	3	0	3	0	0	0	0	1	1	0	1	0	Carbamidomethylation	43590
P28749|RBL1_HUMAN	27.14	3	3	0	0	77012	0	0	1	1	1	0	0	Oxidation (M)	120847
Q7Z5J4|RAI1_HUMAN	45.36	1	1	0	0	52967000	0	0	1	1	1	0	0		203350
Q5HYW3|RTL5_HUMAN	23.84	1	0	1	1	0	1257800	1489100	1	1	0	5	3		64712
Q53RT3|APRV1_HUMAN	23.04	3	0	0	3	0	0	423860	1	1	0	0	1	Oxidation (M)	36991
O15085|ARHGB_HUMAN	20.01	1	0	0	1	0	0	0	1	1	0	0	1		167704
O76021|RL1D1_HUMAN	22.95	2	0	2	2	0	0	0	1	1	0	1	1		54973
Q96EU6|RRP36_HUMAN	34.75	5	5	0	0	0	0	0	1	1	1	0	0		29823
O60524|NEMF_HUMAN	29.13	4	4	0	0	0	0	0	2	2	2	0	0	Carbamidomethylation; Oxidation (M)	122954
Q92541|RTF1_HUMAN	24.86	3	2	1	0	0	22935	0	2	2	1	1	0		80314
Q9Y224|RTRAF_HUMAN	20.01	10	0	10	0	0	0	0	1	1	0	1	0		28068
Q8IXT5|RB12B_HUMAN	20.12	1	1	0	0	419410	0	0	1	1	1	0	0		118103
Q5T8P6|RBM26_HUMAN	20.72	1	1	0	0	454700	0	0	1	1	1	0	0		113597
Q96LT9|RNPC3_HUMAN	53.93	9	0	2	6	0	2139400	11580000	3	3	0	1	7	Oxidation (M); Acetylation (Protein N-term)	58575
Q9Y6N7|ROBO1_HUMAN	38.28	2	0	1	1	0	5235600	47247	2	2	0	4	1	Carbamidomethylation	180928
P21817|RYR1_HUMAN	27.22	1	0	0	1	0	0	0	1	1	0	0	1	Carbamidomethylation; Oxidation (M)	565184
Q92736|RYR2_HUMAN	45.48	1	0	0	1	0	2016800	690570	2	2	0	1	2	Carbamidomethylation; Oxidation (M)	564576
Q15413|RYR3_HUMAN	34.57	0	0	0	0	2578400	0	0	2	2	2	0	0		552049
Q8N5C6|SRBD1_HUMAN	20.17	1	0	1	0	0	2554400	0	1	1	0	2	0		111776
Q9NZJ4|SACS_HUMAN	69.92	2	1	1	0	48797000	79473000	0	10	10	6	5	1	Carbamidomethylation; Oxidation (M)	521131
Q96T21|SEBP2_HUMAN	28.92	3	1	2	0	0	7164	0	2	2	1	1	0		95462
Q13214|SEM3B_HUMAN	21.09	1	0	0	1	0	0	197080	1	1	0	0	1		83122
Q92854|SEM4D_HUMAN	20.58	2	2	0	2	0	0	0	1	1	1	0	1	Carbamidomethylation	96150
O15269|SPTC1_HUMAN	23.77	2	2	0	0	0	0	0	1	1	1	0	0		52744
Q8IYB3|SRRM1_HUMAN	28.71	3	3	0	1	0	0	0	2	2	2	0	1		102335
Q9UQ35|SRRM2_HUMAN	59.49	3	1	1	2	15310	5548400	14772	11	11	4	3	4	Oxidation (M)	299616
Q15139|KPCD1_HUMAN	26.33	1	1	0	0	0	0	0	1	1	1	0	0		101704
O94806|KPCD3_HUMAN	20.02	1	0	1	0	0	0	0	1	1	0	1	0		100471
Q8TF76|HASP_HUMAN	21.76	1	0	1	0	0	0	0	1	1	0	1	0		88495
Q9Y5S2|MRCKB_HUMAN	30.76	2	2	0	0	9244.2	0	0	2	2	2	0	0		194314
Q96Q15|SMG1_HUMAN	24.2	0	0	0	0	5948.7	0	0	1	1	1	0	0		410501
Q99986|VRK1_HUMAN	21.16	2	2	2	0	33831	48321	0	1	1	1	1	0		45476
Q9C0I3|CCSE1_HUMAN	26.79	1	0	0	1	0	0	0	1	1	0	0	1		99510
Q9H7U1|CCSE2_HUMAN	21.84	1	0	1	1	0	98369	91330	1	1	0	1	1	Oxidation (M)	93548
P49591|SYSC_HUMAN	27.41	7	7	0	0	30213	0	0	1	1	1	0	0		58777
Q9Y6X0|SETBP_HUMAN	24.01	1	1	0	0	0	0	0	1	1	1	0	0		175006
Q9UPX8|SHAN2_HUMAN	23.19	1	1	0	0	88380	0	0	1	1	2	0	0	Oxidation (M)	201259
Q8TE82|S3TC1_HUMAN	22.93	1	1	0	0	13433000	0	0	1	1	1	0	0		146961
Q14765|STAT4_HUMAN	23.69	1	1	0	0	48683	0	0	1	1	1	0	0	Oxidation (M)	85941
Q9ULZ2|STAP1_HUMAN	33.44	10	6	4	0	0	0	0	2	2	1	1	0	Carbamidomethylation	34291
O75094|SLIT3_HUMAN	22.58	1	1	0	0	400440	0	0	1	1	1	0	0		167712
P82933|RT09_HUMAN	36.47	5	4	3	0	99623	64124	0	3	3	2	1	0		45835
Q01118|SCN7A_HUMAN	25.02	1	0	0	1	0	0	2828600	1	1	0	0	1		193492
Q8IWT1|SCN4B_HUMAN	23.14	4	4	4	4	2471200	6524400	0	1	1	4	4	3		24969
Q8IZF0|NALCN_HUMAN	33.61	2	1	1	0	3325100	9614.3	0	2	2	1	1	0	Oxidation (M)	200330
Q86WA9|S2611_HUMAN	31.81	4	0	4	0	0	1892900	0	2	2	0	2	0		65299
Q9UP95|S12A4_HUMAN	22.21	1	1	0	0	0	0	0	1	1	1	0	0		120650
Q9H2X9|S12A5_HUMAN	22.21	1	1	0	0	0	0	0	1	1	1	0	0		126183
Q9UHW9|S12A6_HUMAN	22.21	1	1	0	0	0	0	0	1	1	1	0	0		127617
Q8IY34|S15A3_HUMAN	32.03	10	5	6	0	0	0	0	2	2	1	1	0	Carbamidomethylation; Oxidation (M)	63560
P14672|GLUT4_HUMAN	20.78	4	0	0	4	0	0	0	1	1	0	0	1		54787
P46721|SO1A2_HUMAN	31.91	4	2	2	4	123470	142480	418850	2	2	1	2	2	Carbamidomethylation	74145
Q9H2Y9|SO5A1_HUMAN	21.89	1	1	0	0	346620	0	0	1	1	1	0	0		91864
Q9BX66|SRBS1_HUMAN	28.59	1	0	0	1	0	0	548280	1	1	0	0	2		142513
Q9Y343|SNX24_HUMAN	20.42	6	6	0	0	65861	0	0	1	1	1	0	0		19818
Q13813|SPTN1_HUMAN	31.61	1	0	0	0	9181500	0	0	2	2	1	1	0		284538
P11277|SPTB1_HUMAN	63.91	6	4	3	1	18802000	1377900	112970	12	12	9	7	2	Carbamidomethylation; Oxidation (M)	246466
Q9NRC6|SPTN5_HUMAN	28.4	1	0	0	1	0	0	0	2	2	0	1	1		416753
Q9C093|SPEF2_HUMAN	20.84	1	1	0	0	7938800	0	0	1	1	1	0	0		209809
Q96SI9|STRBP_HUMAN	24.72	3	3	3	3	0	0	0	1	1	3	1	1		73653
Q5TZJ5|S31A1_HUMAN	39.35	4	0	2	3	0	23508	617240	4	4	0	3	6	Carbamidomethylation	148560
Q5VYP0|S31A3_HUMAN	39.35	4	0	2	3	0	23508	617240	4	4	0	3	6	Carbamidomethylation	148706
Q5VU36|S31A5_HUMAN	39.35	4	0	2	3	0	23508	617240	4	4	0	3	6	Carbamidomethylation	148686
Q8IWB4|S31A7_HUMAN	39.35	4	0	2	3	0	23508	617240	4	4	0	3	6	Carbamidomethylation	148734
Q12872|SFSWA_HUMAN	27.58	2	2	0	1	209090	0	832820	2	2	3	0	1		104821
Q13435|SF3B2_HUMAN	31.87	2	0	1	2	0	11832	0	2	2	0	1	1		100228
Q15393|SF3B3_HUMAN	38.44	1	1	0	0	0	0	0	1	1	1	0	0		135577
O95104|SCAF4_HUMAN	33.25	2	1	0	2	0	0	0	2	2	1	0	1	Oxidation (M)	125869
Q7KZF4|SND1_HUMAN	36.07	5	5	0	0	185600	0	0	2	2	2	0	0		101997
Q9UEW8|STK39_HUMAN	23.54	2	0	0	2	0	0	7179900	1	1	0	0	1		59474
P36956|SRBP1_HUMAN	25.43	1	1	1	0	0	26293	0	2	2	1	1	0		121675
Q15772|SPEG_HUMAN	28.5	1	0	0	1	0	0	203160	2	2	0	0	2		354290
Q9H2B4|S26A1_HUMAN	21.43	2	2	0	0	0	0	0	1	1	1	0	0	Oxidation (M)	75016
Q6ZRP7|QSOX2_HUMAN	20.43	3	3	0	0	0	0	0	1	1	1	0	0		77529
Q6PGP7|SKI3_HUMAN	34.01	3	3	0	0	80302	0	0	3	3	4	0	0	Oxidation (M)	175485
O60284|ST18_HUMAN	29.04	1	0	0	1	0	0	1660800	1	1	0	0	5		115155
Q92797|SYMPK_HUMAN	20.48	1	0	0	1	0	0	0	1	1	0	0	1		141148
Q15431|SYCP1_HUMAN	33.91	3	0	2	1	0	18609	14210	2	2	0	1	1		114191
Q5T4T6|SYC2L_HUMAN	22.52	1	0	0	1	0	0	0	1	1	0	0	1		93599
Q96C24|SYTL4_HUMAN	22.14	1	0	1	0	0	0	0	1	1	0	1	0		76024
O15061|SYNEM_HUMAN	21.4	1	1	0	0	0	0	0	1	1	1	0	0		172867
A0A0B4J237|TVA82_HUMAN	22.81	8	8	0	0	4774800	0	0	1	1	2	0	0		12429
P01737|TVA84_HUMAN	22.81	8	8	0	0	4774800	0	0	1	1	2	0	0		12377
Q9Y490|TLN1_HUMAN	27.55	2	1	1	0	0	1804100	0	2	2	1	2	0	Carbamidomethylation	269765
Q4KMQ1|TPRN_HUMAN	30.78	5	0	5	0	0	62403	0	2	2	0	2	0		75556
P59538|T2R31_HUMAN	25.47	5	5	0	0	0	0	0	1	1	1	0	0		35278
P59540|T2R46_HUMAN	25.47	5	5	0	0	0	0	0	1	1	1	0	0		35523
P59544|T2R50_HUMAN	25.47	5	5	0	0	0	0	0	1	1	1	0	0		34558
P82094|TMF1_HUMAN	35.08	2	1	1	0	5546600	0	0	3	3	3	2	0		122842
Q86TI0|TBCD1_HUMAN	24.02	4	4	1	1	0	45455	0	2	2	1	1	1	Oxidation (M)	133084
O60343|TBCD4_HUMAN	21.99	1	0	1	1	0	75285	2809300	1	1	0	2	1		146563
Q9NRE2|TSH2_HUMAN	23.76	1	0	0	1	0	0	0	1	1	0	0	2		115005
Q969V4|TEKT1_HUMAN	28.08	2	0	2	2	0	0	0	1	1	0	3	1		48283
Q5UIP0|RIF1_HUMAN	21.66	1	1	0	0	0	0	0	1	1	1	0	0	Oxidation (M)	274464
Q9P273|TEN3_HUMAN	44.54	2	1	1	0	114060	0	0	2	2	1	1	0		300950
Q92563|TICN2_HUMAN	22.89	2	2	0	0	0	0	0	1	1	1	0	0		46779
Q9BXT5|TEX15_HUMAN	22.27	0	0	0	0	0	0	0	1	1	0	1	0		315336
Q96PP4|TSG13_HUMAN	25.44	5	0	0	5	0	0	0	1	1	0	0	1		31778
Q96AY4|TTC28_HUMAN	32.16	1	1	0	0	0	0	40200	2	2	1	0	2		270882
Q96F10|SAT2_HUMAN	22.48	6	0	6	0	0	0	0	1	1	0	1	0		19155
Q86YJ6|THNS2_HUMAN	21.02	3	3	0	0	951630	0	0	1	1	1	0	0		54116
P16473|TSHR_HUMAN	32.09	2	0	2	2	0	321810	5934.9	1	1	0	2	1		86830
Q9UKU6|TRHDE_HUMAN	46.82	5	3	1	2	0	695790	1441800	5	5	3	2	4		122133
Q17RP2|TIGD6_HUMAN	23.77	2	0	0	2	0	0	2628000	1	1	0	0	1		58656
Q6NT04|TIGD7_HUMAN	20.88	1	0	1	0	0	5275000	0	1	1	0	1	0	Carbamidomethylation	63236
Q8WZ42|TITIN_HUMAN	123.18	4	2	1	1	56495000	5566200	9722000	112	112	100	60	45	Carbamidomethylation; Oxidation (M)	3815922
Q9Y4F4|TGRM1_HUMAN	28.63	2	0	0	2	0	0	393170	2	2	0	0	2	Carbamidomethylation	189359
Q15399|TLR1_HUMAN	24.7	2	0	2	0	0	112070	0	2	2	0	2	0	Carbamidomethylation	90291
Q9Y2L5|TPPC8_HUMAN	23.56	1	1	1	0	4774800	0	0	1	1	1	1	0		160996
P51532|SMCA4_HUMAN	47.69	3	1	0	2	16129	0	64764	5	4	2	0	3	Oxidation (M)	184644
P05549|AP2A_HUMAN	24.31	2	2	0	2	17409	0	12608	1	1	1	0	1		48062
Q96SQ7|ATOH8_HUMAN	20.78	4	4	0	0	0	0	0	1	1	1	0	0	Carbamidomethylation	34644
P41212|ETV6_HUMAN	22.12	2	2	0	0	5897300	0	0	1	1	2	0	0	Oxidation (M)	53000
Q5TGY3|AHDC1_HUMAN	26.38	2	2	0	0	51111	0	0	1	1	1	0	0	Carbamidomethylation	168349
A6H8Y1|BDP1_HUMAN	57.26	5	3	2	1	102400	1478200	0	8	8	3	4	2	Acetylation (Protein N-term)	293883
Q9Y4A5|TRRAP_HUMAN	25.7	1	1	0	0	3401500	0	0	2	2	2	0	0		437603
O43493|TGON2_HUMAN	21.85	2	2	0	0	3568700	0	0	1	1	1	0	0		45880
O94759|TRPM2_HUMAN	23.26	1	0	0	1	0	0	478060	1	1	0	0	1	Oxidation (M)	171197
Q9HCF6|TRPM3_HUMAN	32.64	1	1	1	0	601690	61194	0	2	2	1	1	0	Carbamidomethylation	197570
Q9BX84|TRPM6_HUMAN	20.69	1	1	0	0	0	0	0	1	1	1	0	0		231706
Q9Y5S1|TRPV2_HUMAN	20.97	1	1	0	0	0	0	0	1	1	1	0	0		85981
Q92545|TM131_HUMAN	22.14	1	0	0	1	0	0	0	1	1	0	0	1		205137
P0DTL5|TM276_HUMAN	24.35	6	0	6	6	0	14905000	26594000	1	1	0	1	1	Carbamidomethylation	19949
Q92973|TNPO1_HUMAN	25.44	1	1	0	0	0	0	0	1	1	3	0	0		102355
O14787|TNPO2_HUMAN	25.44	1	1	0	0	0	0	0	1	1	3	0	0		101388
Q96RU7|TRIB3_HUMAN	31.24	18	18	0	0	0	0	0	2	2	2	0	0		39578
Q07283|TRHY_HUMAN	20.35	1	0	1	0	0	0	0	1	1	0	1	0		253922
P40939|ECHA_HUMAN	35.89	1	1	0	0	0	0	0	1	1	1	0	0		83000
Q9BYV2|TRI54_HUMAN	21.13	8	8	0	0	41624	0	0	1	1	1	0	0	Oxidation (M)	40301
O75962|TRIO_HUMAN	35.68	1	0	0	1	0	0	5101800	3	2	1	0	4		346901
Q6YHU6|THADA_HUMAN	24.46	1	0	1	0	0	62097	0	1	1	0	1	0	Carbamidomethylation	219605
Q7Z4G4|TRM11_HUMAN	20.61	2	2	0	0	0	0	0	1	1	1	0	0		53421
Q96A98|TIP39_HUMAN	28.67	7	7	7	7	970050	8147900	15723000	1	1	2	1	6		11202
Q9BTW9|TBCD_HUMAN	23.01	1	1	0	1	797550	0	0	1	1	2	0	1		132600
B5MCY1|TDR15_HUMAN	20.04	0	0	0	0	0	0	0	1	1	0	0	1		221720
Q8NHU6|TDRD7_HUMAN	26.91	1	1	1	0	979110	152990	0	1	1	1	1	0		123585
Q03169|TNAP2_HUMAN	32.32	4	4	1	1	521460	309350	458270	2	2	8	5	3		72661
Q9UIG0|BAZ1B_HUMAN	42.01	2	1	1	1	0	116710	0	3	3	1	2	1	Carbamidomethylation	170902
Q06418|TYRO3_HUMAN	20.24	2	2	0	0	0	0	0	1	1	1	0	0		96905
Q12923|PTN13_HUMAN	24.77	1	1	0	0	0	0	0	1	1	1	0	0		276903
Q16825|PTN21_HUMAN	31.77	2	0	2	0	0	0	0	1	1	0	1	0		133281
Q9H3S7|PTN23_HUMAN	34.5	3	0	1	2	0	8868.6	0	3	3	0	1	2	Oxidation (M); Acetylation (Protein N-term)	178972
P43378|PTN9_HUMAN	26.29	3	3	0	0	146010	0	0	2	2	2	0	0	Carbamidomethylation	68020
Q16560|U1SBP_HUMAN	20.44	6	6	0	0	0	0	0	1	1	1	0	0		29450
Q5TAP6|UT14C_HUMAN	27.19	3	0	0	3	0	0	277080	2	2	0	0	2		87188
O75643|U520_HUMAN	33.98	3	2	1	0	0	172740	0	3	3	1	3	0	Carbamidomethylation; Oxidation (M)	244505
Q6R6M4|U17L2_HUMAN	37.99	4	2	2	0	374000	449930	0	2	2	2	1	0	Carbamidomethylation	59619
C9JVI0|U17LB_HUMAN	37.99	4	2	2	0	374000	449930	0	2	2	2	1	0	Carbamidomethylation	59630
C9JPN9|UL17C_HUMAN	37.99	4	2	2	0	374000	449930	0	2	2	2	1	0	Carbamidomethylation	59687
C9JLJ4|U17LD_HUMAN	37.99	4	2	2	0	374000	449930	0	2	2	2	1	0	Carbamidomethylation	59694
D6RBQ6|U17LH_HUMAN	37.99	4	2	2	0	374000	449930	0	2	2	2	1	0	Carbamidomethylation	59627
D6R9N7|U17LI_HUMAN	37.99	4	2	2	0	374000	449930	0	2	2	2	1	0	Carbamidomethylation	59657
D6RCP7|U17LJ_HUMAN	37.99	4	2	2	0	374000	449930	0	2	2	2	1	0	Carbamidomethylation	59658
D6RJB6|U17LK_HUMAN	37.99	4	2	2	0	374000	449930	0	2	2	2	1	0	Carbamidomethylation	59626
D6R901|U17LL_HUMAN	37.99	4	2	2	0	374000	449930	0	2	2	2	1	0	Carbamidomethylation	59659
D6RA61|U17LM_HUMAN	37.99	4	2	2	0	374000	449930	0	2	2	2	1	0	Carbamidomethylation	59671
Q0WX57|U17LO_HUMAN	37.99	4	2	2	0	374000	449930	0	2	2	2	1	0	Carbamidomethylation	59711
A8MUK1|U17L5_HUMAN	37.99	4	2	2	0	374000	449930	0	2	2	2	1	0	Carbamidomethylation	59683
Q9UPU5|UBP24_HUMAN	33.56	1	0	0	1	0	0	436340	2	2	0	1	1		294364
Q70CQ4|UBP31_HUMAN	32.73	2	0	1	2	0	114770	0	2	2	0	1	1		146651
Q70CQ2|UBP34_HUMAN	43.66	1	0	1	0	0	2636300	1719200	4	4	0	3	1	Carbamidomethylation	404234
Q9P275|UBP36_HUMAN	34.54	5	5	0	0	5490700	0	0	3	3	3	0	0	Carbamidomethylation; Oxidation (M)	122908
Q70EL4|UBP43_HUMAN	24.97	2	0	1	1	0	0	11556	2	2	0	1	1		122809
Q92890|UFD1_HUMAN	20.86	3	0	0	3	0	0	0	1	1	0	0	1		34500
Q7Z7E8|UB2Q1_HUMAN	20.09	2	0	0	2	0	0	16726000	1	1	0	0	1		46127
P22314|UBA1_HUMAN	21.84	1	0	0	1	0	0	2103700	1	1	0	0	2		117849
Q7Z7M8|B3GN8_HUMAN	22.33	4	4	0	0	6494.6	0	0	1	1	1	0	0	Carbamidomethylation; Acetylation (Protein N-term)	43396
Q9NYU2|UGGG1_HUMAN	26.07	1	1	1	1	14656000	18491000	18638000	1	1	5	3	3		177189
Q5HYC2|BRD10_HUMAN	25.93	1	1	0	0	6494.6	0	103390	2	2	1	0	1		228085
Q8ND61|CC020_HUMAN	24.44	1	1	0	0	0	0	0	1	1	2	0	0		101266
Q6ZRC1|CD050_HUMAN	22.85	6	6	0	0	539660	0	0	1	1	1	0	0		30622
Q6ICG6|K0930_HUMAN	25.92	2	0	2	0	0	0	0	1	1	0	1	0		45794
O94832|MYO1D_HUMAN	27.34	4	3	0	1	0	0	0	2	2	1	0	1	Oxidation (M)	116202
B2RTY4|MYO9A_HUMAN	69.97	4	1	2	0	1518500	531130	0	7	7	4	6	2	Oxidation (M)	292704
Q9UM54|MYO6_HUMAN	31.2	2	1	1	0	36624	0	0	2	2	1	1	0		149691
Q13402|MYO7A_HUMAN	24.21	0	0	0	0	0	0	0	1	1	1	0	0	Oxidation (M)	254388
Q6PIF6|MYO7B_HUMAN	36.3	2	0	0	1	0	0	0	3	3	0	1	2		241597
Q9HD67|MYO10_HUMAN	24.42	1	1	0	0	0	0	0	1	1	1	0	0	Carbamidomethylation	237345
Q9Y6X6|MYO16_HUMAN	23.92	1	1	0	0	5057.8	0	0	2	2	2	0	0		206127
Q6PH81|CP087_HUMAN	24.93	8	0	0	8	0	0	16789	1	1	0	0	1		17799
Q6UX73|CP089_HUMAN	20.98	2	0	0	2	0	0	125730	1	1	0	0	1		45391
P13051|UNG_HUMAN	29.02	4	0	4	4	0	28279	23772	1	1	0	1	3		34645
Q9NWZ5|UCKL1_HUMAN	20.21	6	6	0	0	0	0	0	1	1	1	0	0	Oxidation (M)	61141
P46939|UTRN_HUMAN	45.05	2	1	1	0	22553000	991530000	7974.9	6	6	2	3	1	Oxidation (M)	394467
Q9H9H4|VP37B_HUMAN	22.03	4	4	0	0	502130	0	0	1	1	1	0	0		31307
Q9UN37|VPS4A_HUMAN	22.01	3	3	0	0	0	0	0	1	1	1	0	0	Acetylation (Protein N-term)	48898
Q8N1B4|VPS52_HUMAN	24.76	1	0	0	1	0	0	0	1	1	0	0	1		82221
Q8N3P4|VPS8_HUMAN	22.23	1	1	0	0	0	0	0	1	1	1	0	0		161753
P13611|CSPG2_HUMAN	28.23	1	1	0	0	356070	0	0	2	2	1	1	0	Carbamidomethylation; Acetylation (Protein N-term)	372821
Q9HBM0|VEZA_HUMAN	20.52	2	2	0	0	0	0	0	1	1	1	0	0		88665
Q00341|VIGLN_HUMAN	54.45	2	2	1	0	345790	0	0	2	2	4	1	0	Carbamidomethylation	141439
Q00975|CAC1B_HUMAN	31.07	1	1	0	0	0	0	5794900	2	2	1	0	1		262494
Q8IWT6|LRC8A_HUMAN	30.01	2	2	0	0	1044900	0	0	2	2	2	0	0		94199
Q5GFL6|VWA2_HUMAN	30.56	1	0	0	1	0	0	0	1	1	0	0	2	Carbamidomethylation	82012
Q502W6|VWA3B_HUMAN	21.4	1	0	0	1	0	0	22606	1	1	0	0	1	Oxidation (M)	145747
A3KMH1|VWA8_HUMAN	36.2	1	0	1	0	0	1226000	0	2	2	0	2	0		214823
Q9HBG4|VPP4_HUMAN	20.04	1	0	0	1	0	0	0	1	1	0	0	1		96386
Q9P2L0|WDR35_HUMAN	23.7	2	0	0	2	0	0	138330	2	2	0	0	2	Carbamidomethylation	133547
Q3MJ13|WDR72_HUMAN	42.15	4	1	1	2	0	75174	0	4	4	1	1	2		123425
Q6UXN9|WDR82_HUMAN	24.64	2	0	0	2	0	0	491090	1	1	0	0	1		35079
Q6ZQQ6|WDR87_HUMAN	42.1	3	2	0	0	285940	0	143480	5	5	3	1	2	Oxidation (M)	333215
Q9NP60|IRPL2_HUMAN	22.83	6	0	6	0	0	0	0	1	1	0	1	0	Carbamidomethylation	78670
Q6P2D8|XRRA1_HUMAN	21.15	2	2	0	0	113540	0	0	1	1	1	0	0		89864
Q96MU7|YTDC1_HUMAN	20.55	1	0	1	1	0	93654000	52769000	1	1	0	1	1		84700
Q9UHR6|ZNHI2_HUMAN	22.09	2	0	0	2	0	0	0	1	1	0	0	1		42884
Q5VZL5|ZMYM4_HUMAN	21.98	1	1	0	0	104640	0	0	1	1	1	0	0	Oxidation (M)	172787
P17017|ZNF14_HUMAN	25.43	2	0	2	0	0	873280	0	1	1	0	2	0		75353
Q2M3W8|ZN181_HUMAN	21.43	2	0	0	2	0	0	116280	1	1	0	0	1	Carbamidomethylation	65842
P98182|ZN200_HUMAN	21.39	3	0	3	0	0	0	0	1	1	0	1	0		45534
Q8NDW4|ZN248_HUMAN	22.09	2	2	0	0	13998000	0	0	1	1	3	0	0		67087
Q3ZCT1|ZN260_HUMAN	27.16	3	0	0	3	0	0	2805700	1	1	0	0	6	Carbamidomethylation	47222
Q14586|ZN267_HUMAN	21.5	2	2	0	0	0	0	0	1	1	1	0	0		87376
Q6N043|Z280D_HUMAN	23.97	3	3	0	0	0	0	0	1	1	1	0	0		109285
O60281|ZN292_HUMAN	26.07	2	2	0	0	0	0	51202	2	2	1	0	1	Carbamidomethylation; Oxidation (M)	304815
Q96PQ6|ZN317_HUMAN	24.41	1	1	0	0	8098	0	0	1	1	1	0	0	Carbamidomethylation	67959
P17038|ZNF43_HUMAN	30.94	6	0	0	6	0	0	963780	3	3	0	0	3	Carbamidomethylation	94125
Q8N8L2|ZN491_HUMAN	22.92	3	0	0	3	0	0	436340	1	1	0	0	1	Carbamidomethylation	50950
Q92618|ZN516_HUMAN	26.02	1	0	1	0	0	43794	0	1	1	0	2	0	Oxidation (M)	124289
Q8IYB9|ZN595_HUMAN	25.17	3	1	1	0	65914	0	0	2	2	1	1	0		74302
Q7L945|ZN627_HUMAN	25.41	2	2	2	0	111540	69535	0	1	1	1	1	0	Carbamidomethylation	52853
Q5EBL2|ZN628_HUMAN	20.11	1	1	0	0	66287	0	0	1	1	1	0	0	Carbamidomethylation	110887
Q14966|ZN638_HUMAN	23.22	1	0	1	1	0	0	0	1	1	0	1	1		220623
Q9NTW7|ZF64B_HUMAN	24.37	1	1	0	0	9616.9	0	0	1	1	1	0	0		72217
Q96K58|ZN668_HUMAN	20.39	1	1	0	0	0	0	0	1	1	1	0	0	Carbamidomethylation; Oxidation (M)	67904
Q9Y6R6|Z780B_HUMAN	33.86	1	0	1	0	0	29716	0	1	1	0	1	0		96807
Q2TB10|ZN800_HUMAN	31.21	4	2	2	0	85206	0	0	2	2	1	1	0	Carbamidomethylation	75236
O60290|ZN862_HUMAN	32.39	2	0	1	1	0	2716400	298700	2	2	0	1	3		131654
Q03936|ZNF92_HUMAN	29.83	3	3	0	0	0	0	0	1	1	1	0	0		68487
P10070|GLI2_HUMAN	26.58	3	2	0	1	0	0	0	2	2	1	0	1	Carbamidomethylation	167783
Q9UPG8|PLAL2_HUMAN	36.83	2	2	0	0	148450	0	0	1	1	1	0	0		54584
O43149|ZZEF1_HUMAN	23.78	1	0	0	0	18560	0	0	2	2	1	0	1		331075
Q9BQ52|RNZ2_HUMAN	23.4	1	0	0	1	0	0	0	1	1	0	0	1		92219
